# Supplementary material for: A proof of concept for wear/non-wear classification using accelerometer data in daily activity recording: Synthetic algorithm leveraging probability and continuity of zero counts
Source: PLoS One. 2024 Oct 22;19(10):e0309917. doi: 10.1371/journal.pone.0309917 (PMC11495570; doi:10.1371/journal.pone.0309917)
Supplement: S1 Data — (XLSX) [file pone.0309917.s002.xlsx]

## Sheet: define_optimum_threshold
ID	rsedentaryzero_original	rsedentaryzero_simulated	simulation_number	accuracy_simulated_data	oputimum_threshold	accuracy_corrected_data
Paticipant's ID	Zero counts occurrence of original data recored from each participant	Zero counts occurrence of simulated data after added zero counts on the original data	Zero to nine shows the simulation number at each rsedentaryzero. "-1" shows original data recorded from participant.	Accuracy (see eq.7) of the simulated data	oputimum threshold value for maximize accuracy in each data.	Accuracy (see eq.7) of the corrected data by the wear/non-wear classification utilizing the probability of record of zero counts
0	0.163	0.163	-1	1	0.53	0.977995
0	0.163	0.169	0	0.99511	0.53	0.977995
0	0.163	0.169	1	0.99511	0.53	0.977995
0	0.163	0.169	2	0.99511	0.53	0.977995
0	0.163	0.169	3	0.99511	0.52	0.97555
0	0.163	0.169	4	0.99511	0.52	0.977995
0	0.163	0.169	5	0.99511	0.52	0.97555
0	0.163	0.169	6	0.99511	0.53	0.977995
0	0.163	0.169	7	0.99511	0.53	0.977995
0	0.163	0.169	8	0.99511	0.53	0.977995
0	0.163	0.169	9	0.99511	0.53	0.977995
0	0.163	0.178	0	0.987775	0.53	0.977995
0	0.163	0.178	1	0.987775	0.52	0.97555
0	0.163	0.178	2	0.987775	0.52	0.97555
0	0.163	0.178	3	0.987775	0.51	0.973105
0	0.163	0.178	4	0.987775	0.51	0.973105
0	0.163	0.178	5	0.987775	0.52	0.977995
0	0.163	0.178	6	0.987775	0.53	0.977995
0	0.163	0.178	7	0.987775	0.51	0.97555
0	0.163	0.178	8	0.987775	0.51	0.97555
0	0.163	0.178	9	0.987775	0.52	0.97555
0	0.163	0.187	0	0.98044	0.5	0.97555
0	0.163	0.187	1	0.98044	0.53	0.977995
0	0.163	0.187	2	0.98044	0.52	0.977995
0	0.163	0.187	3	0.98044	0.51	0.97555
0	0.163	0.187	4	0.98044	0.5	0.97066
0	0.163	0.187	5	0.98044	0.51	0.977995
0	0.163	0.184	6	0.982885	0.53	0.977995
0	0.163	0.187	7	0.98044	0.5	0.97066
0	0.163	0.187	8	0.98044	0.53	0.97555
0	0.163	0.187	9	0.98044	0.52	0.97555
0	0.163	0.196	0	0.973105	0.5	0.977995
0	0.163	0.196	1	0.973105	0.51	0.97555
0	0.163	0.196	2	0.973105	0.51	0.97555
0	0.163	0.193	3	0.97555	0.51	0.97555
0	0.163	0.196	4	0.973105	0.52	0.97555
0	0.163	0.196	5	0.973105	0.51	0.97555
0	0.163	0.196	6	0.973105	0.51	0.973105
0	0.163	0.196	7	0.973105	0.52	0.97555
0	0.163	0.196	8	0.973105	0.5	0.977995
0	0.163	0.196	9	0.973105	0.5	0.97555
0	0.163	0.202	0	0.968215	0.51	0.973105
0	0.163	0.199	1	0.97066	0.48	0.96577
0	0.163	0.202	2	0.968215	0.51	0.97555
0	0.163	0.202	3	0.968215	0.53	0.977995
0	0.163	0.202	4	0.968215	0.5	0.973105
0	0.163	0.202	5	0.968215	0.51	0.97555
0	0.163	0.202	6	0.968215	0.51	0.973105
0	0.163	0.202	7	0.968215	0.51	0.97555
0	0.163	0.202	8	0.968215	0.51	0.977995
0	0.163	0.202	9	0.968215	0.49	0.973105
0	0.163	0.212	0	0.96088	0.53	0.977995
0	0.163	0.212	1	0.96088	0.5	0.97555
0	0.163	0.212	2	0.96088	0.51	0.973105
0	0.163	0.212	3	0.96088	0.5	0.977995
0	0.163	0.212	4	0.96088	0.47	0.97066
0	0.163	0.212	5	0.96088	0.49	0.977995
0	0.163	0.212	6	0.96088	0.52	0.97555
0	0.163	0.212	7	0.96088	0.5	0.97555
0	0.163	0.212	8	0.96088	0.49	0.97066
0	0.163	0.212	9	0.96088	0.49	0.97066
0	0.163	0.221	0	0.953545	0.5	0.977995
0	0.163	0.221	1	0.953545	0.47	0.97555
0	0.163	0.221	2	0.953545	0.49	0.977995
0	0.163	0.221	3	0.953545	0.46	0.968215
0	0.163	0.221	4	0.953545	0.48	0.973105
0	0.163	0.221	5	0.953545	0.49	0.973105
0	0.163	0.221	6	0.953545	0.5	0.97555
0	0.163	0.221	7	0.953545	0.49	0.973105
0	0.163	0.221	8	0.953545	0.5	0.97555
0	0.163	0.221	9	0.953545	0.48	0.97066
0	0.163	0.23	0	0.94621	0.49	0.973105
0	0.163	0.23	1	0.94621	0.49	0.973105
0	0.163	0.227	2	0.948655	0.51	0.97555
0	0.163	0.23	3	0.94621	0.49	0.973105
0	0.163	0.23	4	0.94621	0.5	0.977995
0	0.163	0.23	5	0.94621	0.47	0.97066
0	0.163	0.23	6	0.94621	0.5	0.977995
0	0.163	0.23	7	0.94621	0.5	0.97555
0	0.163	0.23	8	0.94621	0.48	0.97066
0	0.163	0.23	9	0.94621	0.52	0.973105
0	0.163	0.236	0	0.94132	0.5	0.977995
0	0.163	0.236	1	0.94132	0.51	0.977995
0	0.163	0.236	2	0.94132	0.49	0.97066
0	0.163	0.236	3	0.94132	0.47	0.97066
0	0.163	0.236	4	0.94132	0.46	0.968215
0	0.163	0.236	5	0.94132	0.49	0.97555
0	0.163	0.236	6	0.94132	0.49	0.977995
0	0.163	0.236	7	0.94132	0.5	0.973105
0	0.163	0.236	8	0.94132	0.48	0.973105
0	0.163	0.23	9	0.94621	0.5	0.97555
0	0.163	0.245	0	0.933985	0.5	0.973105
0	0.163	0.245	1	0.933985	0.5	0.97555
0	0.163	0.245	2	0.933985	0.46	0.96577
0	0.163	0.245	3	0.933985	0.49	0.977995
0	0.163	0.245	4	0.933985	0.48	0.973105
0	0.163	0.245	5	0.933985	0.48	0.97555
0	0.163	0.245	6	0.933985	0.5	0.97555
0	0.163	0.245	7	0.933985	0.46	0.97555
0	0.163	0.245	8	0.933985	0.47	0.96577
0	0.163	0.242	9	0.93643	0.48	0.97555
0	0.163	0.255	0	0.92665	0.46	0.973105
0	0.163	0.255	1	0.92665	0.49	0.977995
0	0.163	0.252	2	0.929095	0.49	0.97555
0	0.163	0.255	3	0.92665	0.5	0.977995
0	0.163	0.255	4	0.92665	0.45	0.97066
0	0.163	0.255	5	0.92665	0.48	0.97555
0	0.163	0.255	6	0.92665	0.47	0.973105
0	0.163	0.255	7	0.92665	0.46	0.96577
0	0.163	0.252	8	0.929095	0.49	0.973105
0	0.163	0.255	9	0.92665	0.46	0.968215
0	0.163	0.261	0	0.92176	0.46	0.977995
0	0.163	0.261	1	0.92176	0.45	0.968215
0	0.163	0.261	2	0.92176	0.48	0.97555
0	0.163	0.261	3	0.92176	0.46	0.97066
0	0.163	0.261	4	0.92176	0.49	0.973105
0	0.163	0.261	5	0.92176	0.44	0.973105
0	0.163	0.258	6	0.924205	0.5	0.97555
0	0.163	0.261	7	0.92176	0.48	0.968215
0	0.163	0.261	8	0.92176	0.46	0.97066
0	0.163	0.261	9	0.92176	0.48	0.97555
0	0.163	0.27	0	0.914425	0.47	0.977995
0	0.163	0.27	1	0.914425	0.46	0.96577
0	0.163	0.27	2	0.914425	0.48	0.97555
0	0.163	0.27	3	0.914425	0.47	0.973105
0	0.163	0.27	4	0.914425	0.48	0.97555
0	0.163	0.27	5	0.914425	0.47	0.973105
0	0.163	0.27	6	0.914425	0.43	0.97066
0	0.163	0.27	7	0.914425	0.48	0.97066
0	0.163	0.267	8	0.91687	0.48	0.97066
0	0.163	0.27	9	0.914425	0.46	0.977995
0	0.163	0.279	0	0.90709	0.46	0.97555
0	0.163	0.279	1	0.90709	0.45	0.97066
0	0.163	0.276	2	0.909535	0.45	0.973105
0	0.163	0.279	3	0.90709	0.46	0.96577
0	0.163	0.279	4	0.90709	0.47	0.973105
0	0.163	0.276	5	0.909535	0.44	0.97066
0	0.163	0.279	6	0.90709	0.44	0.973105
0	0.163	0.279	7	0.90709	0.46	0.973105
0	0.163	0.279	8	0.90709	0.45	0.973105
0	0.163	0.279	9	0.90709	0.47	0.973105
0	0.163	0.288	0	0.899756	0.42	0.963325
0	0.163	0.288	1	0.899756	0.46	0.977995
0	0.163	0.288	2	0.899756	0.45	0.97066
0	0.163	0.288	3	0.899756	0.47	0.977995
0	0.163	0.288	4	0.899756	0.45	0.968215
0	0.163	0.288	5	0.899756	0.46	0.97555
0	0.163	0.288	6	0.899756	0.47	0.97555
0	0.163	0.288	7	0.899756	0.45	0.973105
0	0.163	0.288	8	0.899756	0.48	0.97066
0	0.163	0.288	9	0.899756	0.51	0.973105
0	0.163	0.298	0	0.892421	0.44	0.973105
0	0.163	0.298	1	0.892421	0.48	0.97555
0	0.163	0.298	2	0.892421	0.45	0.96577
0	0.163	0.298	3	0.892421	0.45	0.97555
0	0.163	0.298	4	0.892421	0.41	0.97066
0	0.163	0.294	5	0.894866	0.45	0.97066
0	0.163	0.298	6	0.892421	0.43	0.96577
0	0.163	0.298	7	0.892421	0.43	0.968215
0	0.163	0.298	8	0.892421	0.47	0.973105
0	0.163	0.294	9	0.894866	0.45	0.97066
0	0.163	0.304	0	0.887531	0.46	0.96577
0	0.163	0.301	1	0.889976	0.43	0.968215
0	0.163	0.301	2	0.889976	0.43	0.968215
0	0.163	0.301	3	0.889976	0.46	0.97066
0	0.163	0.301	4	0.889976	0.45	0.968215
0	0.163	0.304	5	0.887531	0.45	0.97066
0	0.163	0.304	6	0.887531	0.44	0.968215
0	0.163	0.304	7	0.887531	0.45	0.973105
0	0.163	0.304	8	0.887531	0.45	0.973105
0	0.163	0.304	9	0.887531	0.43	0.96577
0	0.163	0.31	0	0.882641	0.43	0.963325
0	0.163	0.31	1	0.882641	0.46	0.97555
0	0.163	0.307	2	0.885086	0.42	0.96088
0	0.163	0.313	3	0.880196	0.46	0.973105
0	0.163	0.313	4	0.880196	0.42	0.97555
0	0.163	0.31	5	0.882641	0.44	0.973105
0	0.163	0.313	6	0.880196	0.47	0.973105
0	0.163	0.31	7	0.882641	0.45	0.977995
0	0.163	0.313	8	0.880196	0.45	0.97555
0	0.163	0.307	9	0.885086	0.41	0.963325
0	0.163	0.322	0	0.872861	0.42	0.97555
0	0.163	0.322	1	0.872861	0.45	0.973105
0	0.163	0.316	2	0.877751	0.43	0.963325
0	0.163	0.322	3	0.872861	0.47	0.977995
0	0.163	0.322	4	0.872861	0.43	0.968215
0	0.163	0.322	5	0.872861	0.43	0.973105
0	0.163	0.322	6	0.872861	0.4	0.96088
0	0.163	0.319	7	0.875306	0.48	0.97555
0	0.163	0.316	8	0.877751	0.46	0.97066
0	0.163	0.319	9	0.875306	0.42	0.973105
0	0.163	0.328	0	0.867971	0.48	0.973105
0	0.163	0.328	1	0.867971	0.42	0.973105
0	0.163	0.331	2	0.865526	0.39	0.97066
0	0.163	0.328	3	0.867971	0.41	0.963325
0	0.163	0.331	4	0.865526	0.4	0.963325
0	0.163	0.331	5	0.865526	0.41	0.97555
0	0.163	0.328	6	0.867971	0.43	0.97555
0	0.163	0.331	7	0.865526	0.48	0.97555
0	0.163	0.328	8	0.867971	0.42	0.97555
0	0.163	0.328	9	0.867971	0.43	0.973105
0	0.163	0.337	0	0.860636	0.47	0.97555
0	0.163	0.337	1	0.860636	0.41	0.97066
0	0.163	0.337	2	0.860636	0.47	0.97555
0	0.163	0.337	3	0.860636	0.41	0.97066
0	0.163	0.337	4	0.860636	0.42	0.963325
0	0.163	0.337	5	0.860636	0.46	0.973105
0	0.163	0.337	6	0.860636	0.45	0.977995
0	0.163	0.337	7	0.860636	0.45	0.977995
0	0.163	0.337	8	0.860636	0.39	0.958435
0	0.163	0.334	9	0.863081	0.46	0.977995
0	0.163	0.347	0	0.853301	0.39	0.963325
0	0.163	0.34	1	0.858191	0.43	0.95599
0	0.163	0.347	2	0.853301	0.39	0.963325
0	0.163	0.344	3	0.855746	0.39	0.97066
0	0.163	0.347	4	0.853301	0.45	0.97555
0	0.163	0.34	5	0.858191	0.44	0.97555
0	0.163	0.344	6	0.855746	0.4	0.963325
0	0.163	0.347	7	0.853301	0.42	0.95599
0	0.163	0.344	8	0.855746	0.45	0.973105
0	0.163	0.344	9	0.855746	0.44	0.97555
0	0.163	0.356	0	0.845966	0.44	0.97066
0	0.163	0.356	1	0.845966	0.4	0.96577
0	0.163	0.353	2	0.848411	0.46	0.968215
0	0.163	0.356	3	0.845966	0.42	0.97555
0	0.163	0.356	4	0.845966	0.42	0.96577
0	0.163	0.35	5	0.850856	0.34	0.95599
0	0.163	0.353	6	0.848411	0.41	0.958435
0	0.163	0.35	7	0.850856	0.42	0.973105
0	0.163	0.356	8	0.845966	0.42	0.97555
0	0.163	0.35	9	0.850856	0.41	0.97555
0	0.163	0.365	0	0.838631	0.4	0.968215
0	0.163	0.365	1	0.838631	0.44	0.97066
0	0.163	0.362	2	0.841076	0.4	0.977995
0	0.163	0.365	3	0.838631	0.41	0.97066
0	0.163	0.359	4	0.843521	0.39	0.963325
0	0.163	0.365	5	0.838631	0.39	0.97555
0	0.163	0.365	6	0.838631	0.48	0.97555
0	0.163	0.365	7	0.838631	0.45	0.977995
0	0.163	0.362	8	0.841076	0.4	0.97555
0	0.163	0.362	9	0.841076	0.41	0.96577
0	0.163	0.368	0	0.836186	0.4	0.97066
0	0.163	0.368	1	0.836186	0.43	0.97066
0	0.163	0.371	2	0.833741	0.42	0.97066
0	0.163	0.368	3	0.836186	0.41	0.968215
0	0.163	0.371	4	0.833741	0.44	0.97555
0	0.163	0.371	5	0.833741	0.41	0.958435
0	0.163	0.371	6	0.833741	0.41	0.958435
0	0.163	0.371	7	0.833741	0.41	0.97555
0	0.163	0.371	8	0.833741	0.45	0.97066
0	0.163	0.371	9	0.833741	0.43	0.97555
0	0.163	0.377	0	0.828851	0.4	0.963325
0	0.163	0.377	1	0.828851	0.42	0.968215
0	0.163	0.38	2	0.826406	0.39	0.96577
0	0.163	0.38	3	0.826406	0.35	0.96577
0	0.163	0.377	4	0.828851	0.41	0.96088
0	0.163	0.374	5	0.831296	0.41	0.97066
0	0.163	0.377	6	0.828851	0.38	0.973105
0	0.163	0.38	7	0.826406	0.38	0.96088
0	0.163	0.38	8	0.826406	0.44	0.977995
0	0.163	0.38	9	0.826406	0.37	0.958435
0	0.163	0.39	0	0.819071	0.42	0.973105
0	0.163	0.387	1	0.821516	0.4	0.96577
0	0.163	0.387	2	0.821516	0.38	0.973105
0	0.163	0.387	3	0.821516	0.42	0.97555
0	0.163	0.39	4	0.819071	0.35	0.963325
0	0.163	0.387	5	0.821516	0.4	0.97066
0	0.163	0.39	6	0.819071	0.42	0.973105
0	0.163	0.387	7	0.821516	0.4	0.97066
0	0.163	0.39	8	0.819071	0.4	0.97555
0	0.163	0.39	9	0.819071	0.4	0.97555
0	0.163	0.399	0	0.811736	0.38	0.958435
0	0.163	0.396	1	0.814181	0.4	0.97555
0	0.163	0.399	2	0.811736	0.41	0.97066
0	0.163	0.399	3	0.811736	0.38	0.96577
0	0.163	0.399	4	0.811736	0.43	0.973105
0	0.163	0.393	5	0.816626	0.39	0.963325
0	0.163	0.393	6	0.816626	0.4	0.973105
0	0.163	0.399	7	0.811736	0.39	0.977995
0	0.163	0.396	8	0.814181	0.43	0.96577
0	0.163	0.399	9	0.811736	0.4	0.97066
0	0.163	0.405	0	0.806846	0.44	0.97555
0	0.163	0.405	1	0.806846	0.36	0.973105
0	0.163	0.405	2	0.806846	0.35	0.948655
0	0.163	0.402	3	0.809291	0.42	0.97555
0	0.163	0.405	4	0.806846	0.38	0.97555
0	0.163	0.399	5	0.811736	0.38	0.973105
0	0.163	0.405	6	0.806846	0.43	0.97555
0	0.163	0.402	7	0.809291	0.41	0.97555
0	0.163	0.405	8	0.806846	0.41	0.97066
0	0.163	0.405	9	0.806846	0.41	0.96088
0	0.163	0.414	0	0.799511	0.42	0.97066
0	0.163	0.414	1	0.799511	0.39	0.973105
0	0.163	0.414	2	0.799511	0.41	0.973105
0	0.163	0.414	3	0.799511	0.37	0.977995
0	0.163	0.414	4	0.799511	0.4	0.96577
0	0.163	0.414	5	0.799511	0.39	0.96577
0	0.163	0.414	6	0.799511	0.34	0.943765
0	0.163	0.408	7	0.804401	0.42	0.973105
0	0.163	0.414	8	0.799511	0.34	0.97066
0	0.163	0.411	9	0.801956	0.37	0.968215
0	0.163	0.423	0	0.792176	0.34	0.968215
0	0.163	0.42	1	0.794621	0.41	0.97555
0	0.163	0.423	2	0.792176	0.42	0.973105
0	0.163	0.423	3	0.792176	0.32	0.96577
0	0.163	0.423	4	0.792176	0.35	0.96577
0	0.163	0.423	5	0.792176	0.39	0.973105
0	0.163	0.423	6	0.792176	0.42	0.973105
0	0.163	0.42	7	0.794621	0.38	0.977995
0	0.163	0.423	8	0.792176	0.42	0.96088
0	0.163	0.42	9	0.794621	0.38	0.96577
0	0.163	0.429	0	0.787286	0.39	0.953545
0	0.163	0.429	1	0.787286	0.41	0.97555
0	0.163	0.433	2	0.784841	0.38	0.97555
0	0.163	0.429	3	0.787286	0.38	0.97555
0	0.163	0.433	4	0.784841	0.34	0.968215
0	0.163	0.429	5	0.787286	0.38	0.973105
0	0.163	0.433	6	0.784841	0.37	0.963325
0	0.163	0.426	7	0.789731	0.38	0.973105
0	0.163	0.426	8	0.789731	0.39	0.97066
0	0.163	0.426	9	0.789731	0.42	0.973105
0	0.163	0.439	0	0.779951	0.35	0.973105
0	0.163	0.436	1	0.782396	0.38	0.968215
0	0.163	0.439	2	0.779951	0.41	0.963325
0	0.163	0.439	3	0.779951	0.38	0.973105
0	0.163	0.436	4	0.782396	0.37	0.963325
0	0.163	0.436	5	0.782396	0.36	0.968215
0	0.163	0.439	6	0.779951	0.34	0.95599
0	0.163	0.436	7	0.782396	0.38	0.97555
0	0.163	0.439	8	0.779951	0.4	0.973105
0	0.163	0.439	9	0.779951	0.42	0.968215
0	0.163	0.448	0	0.772616	0.39	0.948655
0	0.163	0.445	1	0.775061	0.35	0.96088
0	0.163	0.448	2	0.772616	0.37	0.963325
0	0.163	0.445	3	0.775061	0.36	0.968215
0	0.163	0.445	4	0.775061	0.37	0.97066
0	0.163	0.445	5	0.775061	0.38	0.97066
0	0.163	0.445	6	0.775061	0.35	0.97555
0	0.163	0.445	7	0.775061	0.4	0.963325
0	0.163	0.448	8	0.772616	0.39	0.968215
0	0.163	0.448	9	0.772616	0.36	0.963325
0	0.163	0.451	0	0.770171	0.41	0.977995
0	0.163	0.454	1	0.767726	0.38	0.973105
0	0.163	0.457	2	0.765281	0.39	0.97555
0	0.163	0.454	3	0.767726	0.33	0.96088
0	0.163	0.454	4	0.767726	0.29	0.9511
0	0.163	0.454	5	0.767726	0.37	0.97555
0	0.163	0.454	6	0.767726	0.37	0.968215
0	0.163	0.451	7	0.770171	0.38	0.97555
0	0.163	0.454	8	0.767726	0.32	0.968215
0	0.163	0.454	9	0.767726	0.37	0.96577
0	0.163	0.466	0	0.757946	0.38	0.96577
0	0.163	0.466	1	0.757946	0.33	0.968215
0	0.163	0.46	2	0.762836	0.36	0.97555
0	0.163	0.463	3	0.760391	0.39	0.97555
0	0.163	0.46	4	0.762836	0.38	0.97555
0	0.163	0.466	5	0.757946	0.39	0.97066
0	0.163	0.463	6	0.760391	0.36	0.97555
0	0.163	0.463	7	0.760391	0.39	0.97555
0	0.163	0.463	8	0.760391	0.36	0.97555
0	0.163	0.466	9	0.757946	0.33	0.97555
0	0.163	0.469	0	0.755501	0.42	0.97555
0	0.163	0.469	1	0.755501	0.37	0.97555
0	0.163	0.469	2	0.755501	0.38	0.97555
0	0.163	0.469	3	0.755501	0.34	0.953545
0	0.163	0.472	4	0.753056	0.36	0.97555
0	0.163	0.466	5	0.757946	0.38	0.973105
0	0.163	0.469	6	0.755501	0.37	0.977995
0	0.163	0.466	7	0.757946	0.33	0.95599
0	0.163	0.469	8	0.755501	0.38	0.97555
0	0.163	0.469	9	0.755501	0.36	0.963325
0	0.163	0.482	0	0.745721	0.37	0.96577
0	0.163	0.479	1	0.748166	0.37	0.977995
0	0.163	0.482	2	0.745721	0.32	0.97555
0	0.163	0.482	3	0.745721	0.33	0.963325
0	0.163	0.482	4	0.745721	0.34	0.96577
0	0.163	0.482	5	0.745721	0.36	0.97066
0	0.163	0.479	6	0.748166	0.34	0.973105
0	0.163	0.475	7	0.750611	0.35	0.97066
0	0.163	0.479	8	0.748166	0.35	0.97066
0	0.163	0.479	9	0.748166	0.35	0.97555
0	0.163	0.491	0	0.738386	0.34	0.973105
0	0.163	0.491	1	0.738386	0.33	0.948655
0	0.163	0.485	2	0.743276	0.34	0.968215
0	0.163	0.491	3	0.738386	0.34	0.963325
0	0.163	0.488	4	0.740831	0.35	0.97555
0	0.163	0.488	5	0.740831	0.39	0.97555
0	0.163	0.488	6	0.740831	0.32	0.977995
0	0.163	0.488	7	0.740831	0.32	0.97555
0	0.163	0.488	8	0.740831	0.34	0.968215
0	0.163	0.491	9	0.738386	0.32	0.96577
0	0.163	0.5	0	0.731051	0.35	0.973105
0	0.163	0.494	1	0.735941	0.35	0.968215
0	0.163	0.5	2	0.731051	0.32	0.95599
0	0.163	0.5	3	0.731051	0.36	0.97555
0	0.163	0.497	4	0.733496	0.33	0.96088
0	0.163	0.497	5	0.733496	0.34	0.97555
0	0.163	0.497	6	0.733496	0.32	0.96088
0	0.163	0.5	7	0.731051	0.32	0.968215
0	0.163	0.5	8	0.731051	0.32	0.958435
0	0.163	0.497	9	0.733496	0.33	0.96088
0	0.163	0.506	0	0.726161	0.31	0.958435
0	0.163	0.506	1	0.726161	0.33	0.968215
0	0.163	0.503	2	0.728606	0.32	0.963325
0	0.163	0.503	3	0.728606	0.35	0.97555
0	0.163	0.506	4	0.726161	0.32	0.97066
0	0.163	0.503	5	0.728606	0.33	0.97555
0	0.163	0.5	6	0.731051	0.29	0.96577
0	0.163	0.5	7	0.731051	0.3	0.953545
0	0.163	0.506	8	0.726161	0.34	0.973105
0	0.163	0.506	9	0.726161	0.34	0.96577
0	0.163	0.512	0	0.721271	0.32	0.977995
0	0.163	0.515	1	0.718826	0.36	0.968215
0	0.163	0.512	2	0.721271	0.31	0.94621
0	0.163	0.515	3	0.718826	0.29	0.94621
0	0.163	0.512	4	0.721271	0.32	0.94621
0	0.163	0.512	5	0.721271	0.32	0.97066
0	0.163	0.512	6	0.721271	0.3	0.953545
0	0.163	0.512	7	0.721271	0.29	0.953545
0	0.163	0.512	8	0.721271	0.31	0.977995
0	0.163	0.509	9	0.723716	0.27	0.93154
0	0.163	0.518	0	0.716381	0.3	0.96088
0	0.163	0.521	1	0.713936	0.33	0.96577
0	0.163	0.518	2	0.716381	0.3	0.96577
0	0.163	0.521	3	0.713936	0.32	0.953545
0	0.163	0.525	4	0.711491	0.32	0.96577
0	0.163	0.518	5	0.716381	0.32	0.96088
0	0.163	0.521	6	0.713936	0.34	0.97555
0	0.163	0.525	7	0.711491	0.31	0.96577
0	0.163	0.525	8	0.711491	0.33	0.973105
0	0.163	0.525	9	0.711491	0.28	0.968215
0	0.163	0.528	0	0.709046	0.29	0.97066
0	0.163	0.534	1	0.704156	0.33	0.97555
0	0.163	0.531	2	0.706601	0.3	0.9511
0	0.163	0.531	3	0.706601	0.34	0.968215
0	0.163	0.531	4	0.706601	0.34	0.97555
0	0.163	0.534	5	0.704156	0.38	0.977995
0	0.163	0.531	6	0.706601	0.31	0.96088
0	0.163	0.531	7	0.706601	0.34	0.97066
0	0.163	0.531	8	0.706601	0.28	0.94621
0	0.163	0.531	9	0.706601	0.29	0.963325
0	0.163	0.54	0	0.699267	0.33	0.97555
0	0.163	0.537	1	0.701711	0.29	0.95599
0	0.163	0.537	2	0.701711	0.28	0.94621
0	0.163	0.537	3	0.701711	0.31	0.968215
0	0.163	0.537	4	0.701711	0.31	0.953545
0	0.163	0.537	5	0.701711	0.3	0.97066
0	0.163	0.54	6	0.699267	0.32	0.973105
0	0.163	0.54	7	0.699267	0.29	0.968215
0	0.163	0.537	8	0.701711	0.33	0.97555
0	0.163	0.54	9	0.699267	0.3	0.96088
0	0.163	0.543	0	0.696822	0.34	0.973105
0	0.163	0.546	1	0.694377	0.33	0.963325
0	0.163	0.549	2	0.691932	0.32	0.977995
0	0.163	0.549	3	0.691932	0.27	0.958435
0	0.163	0.546	4	0.694377	0.31	0.963325
0	0.163	0.549	5	0.691932	0.27	0.953545
0	0.163	0.546	6	0.694377	0.31	0.968215
0	0.163	0.546	7	0.694377	0.3	0.973105
0	0.163	0.546	8	0.694377	0.29	0.97555
0	0.163	0.546	9	0.694377	0.33	0.96577
0	0.163	0.555	0	0.687042	0.32	0.973105
0	0.163	0.555	1	0.687042	0.33	0.96577
0	0.163	0.558	2	0.684597	0.34	0.963325
0	0.163	0.555	3	0.687042	0.34	0.97555
0	0.163	0.558	4	0.684597	0.29	0.97066
0	0.163	0.555	5	0.687042	0.31	0.97066
0	0.163	0.555	6	0.687042	0.29	0.96577
0	0.163	0.552	7	0.689487	0.28	0.96088
0	0.163	0.555	8	0.687042	0.27	0.96088
0	0.163	0.555	9	0.687042	0.3	0.958435
0	0.163	0.564	0	0.679707	0.28	0.96577
0	0.163	0.561	1	0.682152	0.33	0.973105
0	0.163	0.564	2	0.679707	0.29	0.97555
0	0.163	0.561	3	0.682152	0.23	0.94132
0	0.163	0.567	4	0.677262	0.28	0.95599
0	0.163	0.561	5	0.682152	0.31	0.973105
0	0.163	0.564	6	0.679707	0.32	0.963325
0	0.163	0.564	7	0.679707	0.31	0.97066
0	0.163	0.564	8	0.679707	0.31	0.968215
0	0.163	0.567	9	0.677262	0.3	0.96577
0	0.163	0.574	0	0.672372	0.31	0.968215
0	0.163	0.574	1	0.672372	0.32	0.97066
0	0.163	0.574	2	0.672372	0.32	0.97066
0	0.163	0.571	3	0.674817	0.23	0.943765
0	0.163	0.574	4	0.672372	0.27	0.958435
0	0.163	0.571	5	0.674817	0.33	0.963325
0	0.163	0.571	6	0.674817	0.35	0.968215
0	0.163	0.567	7	0.677262	0.31	0.97555
0	0.163	0.571	8	0.674817	0.31	0.963325
0	0.163	0.571	9	0.674817	0.3	0.963325
0	0.163	0.58	0	0.667482	0.25	0.953545
0	0.163	0.58	1	0.667482	0.27	0.943765
0	0.163	0.577	2	0.669927	0.27	0.963325
0	0.163	0.583	3	0.665037	0.33	0.97555
0	0.163	0.58	4	0.667482	0.31	0.97555
0	0.163	0.577	5	0.669927	0.33	0.97066
0	0.163	0.583	6	0.665037	0.29	0.97555
0	0.163	0.577	7	0.669927	0.28	0.943765
0	0.163	0.583	8	0.665037	0.28	0.94132
0	0.163	0.58	9	0.667482	0.27	0.973105
0	0.163	0.589	0	0.660147	0.3	0.96577
0	0.163	0.592	1	0.657702	0.31	0.97066
0	0.163	0.586	2	0.662592	0.27	0.97066
0	0.163	0.586	3	0.662592	0.29	0.96577
0	0.163	0.592	4	0.657702	0.3	0.973105
0	0.163	0.589	5	0.660147	0.28	0.97555
0	0.163	0.589	6	0.660147	0.31	0.958435
0	0.163	0.589	7	0.660147	0.3	0.96577
0	0.163	0.589	8	0.660147	0.3	0.973105
0	0.163	0.586	9	0.662592	0.27	0.96577
0	0.163	0.601	0	0.650367	0.29	0.953545
0	0.163	0.601	1	0.650367	0.31	0.973105
0	0.163	0.598	2	0.652812	0.27	0.958435
0	0.163	0.598	3	0.652812	0.25	0.96577
0	0.163	0.598	4	0.652812	0.31	0.97555
0	0.163	0.598	5	0.652812	0.25	0.96088
0	0.163	0.601	6	0.650367	0.29	0.97066
0	0.163	0.598	7	0.652812	0.29	0.968215
0	0.163	0.598	8	0.652812	0.31	0.96088
0	0.163	0.601	9	0.650367	0.26	0.953545
0	0.163	0.601	0	0.650367	0.27	0.96577
0	0.163	0.604	1	0.647922	0.31	0.968215
0	0.163	0.604	2	0.647922	0.26	0.977995
0	0.163	0.607	3	0.645477	0.29	0.968215
0	0.163	0.604	4	0.647922	0.27	0.96088
0	0.163	0.601	5	0.650367	0.28	0.933985
0	0.163	0.604	6	0.647922	0.22	0.943765
0	0.163	0.604	7	0.647922	0.28	0.97066
0	0.163	0.607	8	0.645477	0.3	0.958435
0	0.163	0.607	9	0.645477	0.29	0.963325
0	0.163	0.61	0	0.643032	0.25	0.948655
0	0.163	0.613	1	0.640587	0.31	0.97555
0	0.163	0.613	2	0.640587	0.24	0.97066
0	0.163	0.617	3	0.638142	0.23	0.958435
0	0.163	0.613	4	0.640587	0.29	0.973105
0	0.163	0.617	5	0.638142	0.3	0.97555
0	0.163	0.61	6	0.643032	0.29	0.968215
0	0.163	0.61	7	0.643032	0.3	0.97555
0	0.163	0.61	8	0.643032	0.26	0.94132
0	0.163	0.617	9	0.638142	0.31	0.97555
0	0.163	0.623	0	0.633252	0.25	0.977995
0	0.163	0.62	1	0.635697	0.28	0.97066
0	0.163	0.623	2	0.633252	0.33	0.973105
0	0.163	0.626	3	0.630807	0.27	0.958435
0	0.163	0.62	4	0.635697	0.25	0.9511
0	0.163	0.623	5	0.633252	0.31	0.973105
0	0.163	0.62	6	0.635697	0.31	0.958435
0	0.163	0.623	7	0.633252	0.25	0.958435
0	0.163	0.623	8	0.633252	0.29	0.97066
0	0.163	0.626	9	0.630807	0.24	0.948655
0	0.163	0.632	0	0.625917	0.24	0.938875
0	0.163	0.632	1	0.625917	0.25	0.94132
0	0.163	0.632	2	0.625917	0.23	0.973105
0	0.163	0.632	3	0.625917	0.21	0.92665
0	0.163	0.632	4	0.625917	0.29	0.97066
0	0.163	0.635	5	0.623472	0.3	0.963325
0	0.163	0.632	6	0.625917	0.22	0.94621
0	0.163	0.632	7	0.625917	0.32	0.97555
0	0.163	0.632	8	0.625917	0.27	0.958435
0	0.163	0.629	9	0.628362	0.28	0.973105
0	0.163	0.638	0	0.621027	0.26	0.96577
0	0.163	0.635	1	0.623472	0.24	0.977995
0	0.163	0.641	2	0.618582	0.3	0.96577
0	0.163	0.638	3	0.621027	0.22	0.97555
0	0.163	0.638	4	0.621027	0.26	0.9511
0	0.163	0.641	5	0.618582	0.3	0.968215
0	0.163	0.638	6	0.621027	0.26	0.958435
0	0.163	0.638	7	0.621027	0.25	0.94132
0	0.163	0.638	8	0.621027	0.23	0.95599
0	0.163	0.638	9	0.621027	0.24	0.96577
0	0.163	0.647	0	0.613692	0.24	0.953545
0	0.163	0.647	1	0.613692	0.28	0.94621
0	0.163	0.647	2	0.613692	0.28	0.93643
0	0.163	0.647	3	0.613692	0.26	0.973105
0	0.163	0.65	4	0.611247	0.28	0.968215
0	0.163	0.647	5	0.613692	0.27	0.9511
0	0.163	0.644	6	0.616137	0.23	0.95599
0	0.163	0.647	7	0.613692	0.24	0.938875
0	0.163	0.647	8	0.613692	0.27	0.968215
0	0.163	0.647	9	0.613692	0.24	0.95599
0	0.163	0.653	0	0.608802	0.26	0.96088
0	0.163	0.653	1	0.608802	0.28	0.973105
0	0.163	0.656	2	0.606357	0.27	0.963325
0	0.163	0.653	3	0.608802	0.26	0.958435
0	0.163	0.653	4	0.608802	0.29	0.97066
0	0.163	0.66	5	0.603912	0.21	0.95599
0	0.163	0.656	6	0.606357	0.22	0.973105
0	0.163	0.66	7	0.603912	0.26	0.977995
0	0.163	0.653	8	0.608802	0.28	0.977995
0	0.163	0.66	9	0.603912	0.29	0.97066
0	0.163	0.666	0	0.599022	0.24	0.968215
0	0.163	0.666	1	0.599022	0.23	0.92665
0	0.163	0.666	2	0.599022	0.23	0.938875
0	0.163	0.666	3	0.599022	0.24	0.97555
0	0.163	0.663	4	0.601467	0.24	0.963325
0	0.163	0.666	5	0.599022	0.27	0.968215
0	0.163	0.666	6	0.599022	0.22	0.968215
0	0.163	0.669	7	0.596577	0.22	0.953545
0	0.163	0.666	8	0.599022	0.27	0.97066
0	0.163	0.669	9	0.596577	0.23	0.96577
0	0.163	0.669	0	0.596577	0.23	0.958435
0	0.163	0.675	1	0.591687	0.25	0.96577
0	0.163	0.672	2	0.594132	0.27	0.96088
0	0.163	0.675	3	0.591687	0.25	0.968215
0	0.163	0.669	4	0.596577	0.24	0.953545
0	0.163	0.672	5	0.594132	0.25	0.97555
0	0.163	0.669	6	0.596577	0.23	0.97066
0	0.163	0.672	7	0.594132	0.24	0.96088
0	0.163	0.672	8	0.594132	0.24	0.97066
0	0.163	0.669	9	0.596577	0.23	0.94621
0	0.163	0.678	0	0.589242	0.22	0.97555
0	0.163	0.684	1	0.584352	0.25	0.953545
0	0.163	0.681	2	0.586797	0.26	0.96577
0	0.163	0.678	3	0.589242	0.25	0.968215
0	0.163	0.681	4	0.586797	0.26	0.96577
0	0.163	0.681	5	0.586797	0.24	0.968215
0	0.163	0.678	6	0.589242	0.25	0.973105
0	0.163	0.684	7	0.584352	0.26	0.973105
0	0.163	0.684	8	0.584352	0.21	0.9511
0	0.163	0.681	9	0.586797	0.24	0.933985
0	0.163	0.69	0	0.579462	0.28	0.96577
0	0.163	0.69	1	0.579462	0.25	0.948655
0	0.163	0.69	2	0.579462	0.25	0.973105
0	0.163	0.687	3	0.581907	0.18	0.924205
0	0.163	0.69	4	0.579462	0.24	0.94132
0	0.163	0.687	5	0.581907	0.21	0.938875
0	0.163	0.687	6	0.581907	0.31	0.97066
0	0.163	0.687	7	0.581907	0.21	0.963325
0	0.163	0.69	8	0.579462	0.17	0.94132
0	0.163	0.69	9	0.579462	0.28	0.97066
1	0.24	0.24	-1	0.905858	0.53	0.974895
1	0.24	0.247	0	0.899582	0.52	0.976987
1	0.24	0.247	1	0.899582	0.53	0.974895
1	0.24	0.247	2	0.899582	0.53	0.974895
1	0.24	0.247	3	0.899582	0.53	0.974895
1	0.24	0.247	4	0.899582	0.53	0.974895
1	0.24	0.247	5	0.899582	0.53	0.974895
1	0.24	0.247	6	0.899582	0.51	0.972803
1	0.24	0.247	7	0.899582	0.53	0.974895
1	0.24	0.247	8	0.899582	0.52	0.976987
1	0.24	0.247	9	0.899582	0.51	0.972803
1	0.24	0.255	0	0.893305	0.53	0.976987
1	0.24	0.255	1	0.893305	0.52	0.979079
1	0.24	0.255	2	0.893305	0.53	0.976987
1	0.24	0.255	3	0.893305	0.53	0.976987
1	0.24	0.255	4	0.893305	0.53	0.974895
1	0.24	0.255	5	0.893305	0.53	0.974895
1	0.24	0.255	6	0.893305	0.53	0.976987
1	0.24	0.255	7	0.893305	0.52	0.976987
1	0.24	0.255	8	0.893305	0.51	0.979079
1	0.24	0.255	9	0.893305	0.51	0.972803
1	0.24	0.263	0	0.887029	0.52	0.976987
1	0.24	0.263	1	0.887029	0.53	0.976987
1	0.24	0.263	2	0.887029	0.5	0.972803
1	0.24	0.263	3	0.887029	0.51	0.972803
1	0.24	0.263	4	0.887029	0.52	0.974895
1	0.24	0.263	5	0.887029	0.52	0.979079
1	0.24	0.263	6	0.887029	0.51	0.972803
1	0.24	0.263	7	0.887029	0.51	0.979079
1	0.24	0.263	8	0.887029	0.52	0.976987
1	0.24	0.263	9	0.887029	0.51	0.974895
1	0.24	0.27	0	0.880753	0.51	0.974895
1	0.24	0.27	1	0.880753	0.52	0.979079
1	0.24	0.268	2	0.882845	0.51	0.974895
1	0.24	0.27	3	0.880753	0.49	0.970711
1	0.24	0.27	4	0.880753	0.52	0.976987
1	0.24	0.268	5	0.882845	0.5	0.972803
1	0.24	0.27	6	0.880753	0.51	0.974895
1	0.24	0.27	7	0.880753	0.51	0.976987
1	0.24	0.27	8	0.880753	0.51	0.974895
1	0.24	0.27	9	0.880753	0.51	0.976987
1	0.24	0.278	0	0.874477	0.51	0.976987
1	0.24	0.278	1	0.874477	0.51	0.974895
1	0.24	0.278	2	0.874477	0.51	0.972803
1	0.24	0.278	3	0.874477	0.48	0.966527
1	0.24	0.278	4	0.874477	0.51	0.974895
1	0.24	0.278	5	0.874477	0.5	0.974895
1	0.24	0.278	6	0.874477	0.51	0.972803
1	0.24	0.278	7	0.878661	0.49	0.976987
1	0.24	0.278	8	0.878661	0.51	0.976987
1	0.24	0.278	9	0.874477	0.5	0.979079
1	0.24	0.285	0	0.868201	0.53	0.974895
1	0.24	0.285	1	0.868201	0.51	0.974895
1	0.24	0.285	2	0.868201	0.5	0.976987
1	0.24	0.285	3	0.868201	0.48	0.968619
1	0.24	0.285	4	0.868201	0.51	0.974895
1	0.24	0.285	5	0.868201	0.53	0.979079
1	0.24	0.285	6	0.868201	0.51	0.979079
1	0.24	0.285	7	0.872385	0.48	0.970711
1	0.24	0.285	8	0.868201	0.49	0.968619
1	0.24	0.285	9	0.868201	0.5	0.972803
1	0.24	0.292	0	0.861925	0.51	0.979079
1	0.24	0.292	1	0.866109	0.5	0.979079
1	0.24	0.292	2	0.861925	0.49	0.974895
1	0.24	0.292	3	0.861925	0.49	0.976987
1	0.24	0.292	4	0.861925	0.48	0.974895
1	0.24	0.292	5	0.861925	0.51	0.976987
1	0.24	0.29	6	0.864017	0.5	0.976987
1	0.24	0.292	7	0.866109	0.51	0.979079
1	0.24	0.292	8	0.866109	0.48	0.974895
1	0.24	0.292	9	0.861925	0.47	0.966527
1	0.24	0.3	0	0.859833	0.49	0.976987
1	0.24	0.3	1	0.855649	0.5	0.972803
1	0.24	0.3	2	0.855649	0.49	0.970711
1	0.24	0.3	3	0.855649	0.47	0.974895
1	0.24	0.297	4	0.857741	0.5	0.974895
1	0.24	0.3	5	0.855649	0.49	0.970711
1	0.24	0.3	6	0.855649	0.49	0.979079
1	0.24	0.3	7	0.855649	0.49	0.976987
1	0.24	0.3	8	0.859833	0.45	0.966527
1	0.24	0.3	9	0.855649	0.46	0.968619
1	0.24	0.307	0	0.849372	0.52	0.979079
1	0.24	0.307	1	0.849372	0.49	0.976987
1	0.24	0.307	2	0.849372	0.5	0.979079
1	0.24	0.307	3	0.849372	0.5	0.976987
1	0.24	0.307	4	0.849372	0.44	0.966527
1	0.24	0.307	5	0.849372	0.5	0.979079
1	0.24	0.307	6	0.849372	0.48	0.974895
1	0.24	0.307	7	0.849372	0.47	0.970711
1	0.24	0.307	8	0.849372	0.52	0.979079
1	0.24	0.307	9	0.853556	0.47	0.970711
1	0.24	0.315	0	0.843096	0.49	0.972803
1	0.24	0.312	1	0.845188	0.5	0.976987
1	0.24	0.315	2	0.84728	0.48	0.979079
1	0.24	0.315	3	0.843096	0.48	0.964435
1	0.24	0.315	4	0.84728	0.49	0.979079
1	0.24	0.315	5	0.843096	0.48	0.974895
1	0.24	0.315	6	0.843096	0.45	0.966527
1	0.24	0.315	7	0.843096	0.46	0.966527
1	0.24	0.315	8	0.843096	0.5	0.976987
1	0.24	0.315	9	0.843096	0.5	0.976987
1	0.24	0.32	0	0.843096	0.45	0.968619
1	0.24	0.32	1	0.843096	0.42	0.972803
1	0.24	0.323	2	0.83682	0.5	0.979079
1	0.24	0.323	3	0.83682	0.51	0.979079
1	0.24	0.323	4	0.83682	0.46	0.976987
1	0.24	0.323	5	0.83682	0.49	0.976987
1	0.24	0.323	6	0.83682	0.5	0.976987
1	0.24	0.323	7	0.841004	0.45	0.966527
1	0.24	0.323	8	0.841004	0.47	0.970711
1	0.24	0.323	9	0.83682	0.49	0.970711
1	0.24	0.33	0	0.834728	0.47	0.972803
1	0.24	0.33	1	0.830544	0.5	0.979079
1	0.24	0.33	2	0.830544	0.48	0.974895
1	0.24	0.33	3	0.834728	0.45	0.970711
1	0.24	0.33	4	0.830544	0.42	0.964435
1	0.24	0.33	5	0.830544	0.48	0.976987
1	0.24	0.33	6	0.830544	0.47	0.974895
1	0.24	0.33	7	0.830544	0.45	0.970711
1	0.24	0.328	8	0.832636	0.49	0.972803
1	0.24	0.33	9	0.830544	0.51	0.976987
1	0.24	0.338	0	0.824268	0.47	0.979079
1	0.24	0.338	1	0.832636	0.46	0.976987
1	0.24	0.335	2	0.834728	0.44	0.974895
1	0.24	0.338	3	0.828452	0.47	0.972803
1	0.24	0.338	4	0.824268	0.48	0.979079
1	0.24	0.335	5	0.82636	0.47	0.972803
1	0.24	0.338	6	0.824268	0.41	0.970711
1	0.24	0.338	7	0.824268	0.47	0.966527
1	0.24	0.338	8	0.824268	0.46	0.979079
1	0.24	0.338	9	0.828452	0.47	0.976987
1	0.24	0.345	0	0.817992	0.52	0.976987
1	0.24	0.345	1	0.817992	0.48	0.974895
1	0.24	0.345	2	0.822176	0.45	0.976987
1	0.24	0.345	3	0.817992	0.45	0.970711
1	0.24	0.345	4	0.817992	0.48	0.979079
1	0.24	0.345	5	0.817992	0.45	0.976987
1	0.24	0.345	6	0.822176	0.46	0.976987
1	0.24	0.345	7	0.822176	0.49	0.976987
1	0.24	0.345	8	0.822176	0.48	0.979079
1	0.24	0.345	9	0.817992	0.46	0.976987
1	0.24	0.352	0	0.811715	0.46	0.972803
1	0.24	0.352	1	0.811715	0.47	0.972803
1	0.24	0.352	2	0.811715	0.47	0.976987
1	0.24	0.352	3	0.8159	0.45	0.966527
1	0.24	0.352	4	0.811715	0.46	0.974895
1	0.24	0.352	5	0.811715	0.47	0.979079
1	0.24	0.352	6	0.8159	0.45	0.974895
1	0.24	0.352	7	0.811715	0.48	0.972803
1	0.24	0.352	8	0.811715	0.46	0.972803
1	0.24	0.352	9	0.811715	0.48	0.976987
1	0.24	0.36	0	0.805439	0.49	0.976987
1	0.24	0.36	1	0.809623	0.44	0.972803
1	0.24	0.36	2	0.805439	0.44	0.970711
1	0.24	0.36	3	0.805439	0.48	0.972803
1	0.24	0.357	4	0.811715	0.49	0.974895
1	0.24	0.36	5	0.805439	0.46	0.976987
1	0.24	0.36	6	0.805439	0.46	0.976987
1	0.24	0.36	7	0.805439	0.47	0.970711
1	0.24	0.36	8	0.805439	0.46	0.972803
1	0.24	0.36	9	0.805439	0.49	0.976987
1	0.24	0.367	0	0.799163	0.46	0.976987
1	0.24	0.367	1	0.799163	0.45	0.962343
1	0.24	0.367	2	0.803347	0.45	0.976987
1	0.24	0.367	3	0.799163	0.45	0.966527
1	0.24	0.367	4	0.799163	0.42	0.970711
1	0.24	0.367	5	0.803347	0.44	0.976987
1	0.24	0.367	6	0.799163	0.42	0.956067
1	0.24	0.367	7	0.799163	0.45	0.970711
1	0.24	0.367	8	0.799163	0.47	0.972803
1	0.24	0.367	9	0.799163	0.45	0.974895
1	0.24	0.375	0	0.797071	0.48	0.979079
1	0.24	0.375	1	0.792887	0.43	0.964435
1	0.24	0.372	2	0.794979	0.41	0.964435
1	0.24	0.375	3	0.792887	0.46	0.976987
1	0.24	0.372	4	0.794979	0.43	0.968619
1	0.24	0.375	5	0.792887	0.47	0.976987
1	0.24	0.375	6	0.792887	0.47	0.974895
1	0.24	0.372	7	0.794979	0.43	0.968619
1	0.24	0.375	8	0.792887	0.43	0.966527
1	0.24	0.375	9	0.792887	0.47	0.974895
1	0.24	0.38	0	0.788703	0.45	0.970711
1	0.24	0.383	1	0.790795	0.44	0.968619
1	0.24	0.383	2	0.786611	0.45	0.976987
1	0.24	0.38	3	0.788703	0.45	0.976987
1	0.24	0.383	4	0.790795	0.44	0.970711
1	0.24	0.38	5	0.788703	0.47	0.968619
1	0.24	0.38	6	0.788703	0.45	0.976987
1	0.24	0.383	7	0.786611	0.41	0.964435
1	0.24	0.383	8	0.786611	0.38	0.962343
1	0.24	0.38	9	0.792887	0.44	0.970711
1	0.24	0.393	0	0.778243	0.43	0.974895
1	0.24	0.393	1	0.778243	0.42	0.972803
1	0.24	0.39	2	0.780335	0.44	0.968619
1	0.24	0.39	3	0.780335	0.43	0.974895
1	0.24	0.393	4	0.782427	0.42	0.964435
1	0.24	0.393	5	0.778243	0.42	0.962343
1	0.24	0.39	6	0.780335	0.44	0.979079
1	0.24	0.393	7	0.782427	0.45	0.972803
1	0.24	0.393	8	0.778243	0.47	0.979079
1	0.24	0.39	9	0.780335	0.45	0.966527
1	0.24	0.4	0	0.771967	0.49	0.979079
1	0.24	0.4	1	0.771967	0.43	0.968619
1	0.24	0.4	2	0.776151	0.42	0.968619
1	0.24	0.4	3	0.771967	0.43	0.972803
1	0.24	0.4	4	0.771967	0.46	0.970711
1	0.24	0.398	5	0.774059	0.44	0.976987
1	0.24	0.4	6	0.771967	0.46	0.964435
1	0.24	0.4	7	0.776151	0.44	0.974895
1	0.24	0.4	8	0.776151	0.45	0.976987
1	0.24	0.398	9	0.774059	0.48	0.974895
1	0.24	0.407	0	0.769874	0.4	0.979079
1	0.24	0.407	1	0.769874	0.4	0.970711
1	0.24	0.405	2	0.767782	0.46	0.972803
1	0.24	0.405	3	0.771967	0.43	0.976987
1	0.24	0.407	4	0.769874	0.39	0.960251
1	0.24	0.407	5	0.769874	0.37	0.966527
1	0.24	0.407	6	0.769874	0.43	0.972803
1	0.24	0.407	7	0.769874	0.45	0.970711
1	0.24	0.405	8	0.767782	0.44	0.976987
1	0.24	0.407	9	0.76569	0.45	0.966527
1	0.24	0.415	0	0.763598	0.45	0.979079
1	0.24	0.412	1	0.76569	0.39	0.974895
1	0.24	0.412	2	0.76569	0.43	0.979079
1	0.24	0.415	3	0.763598	0.41	0.966527
1	0.24	0.412	4	0.761506	0.44	0.972803
1	0.24	0.415	5	0.767782	0.4	0.976987
1	0.24	0.415	6	0.767782	0.41	0.972803
1	0.24	0.415	7	0.759414	0.4	0.966527
1	0.24	0.415	8	0.759414	0.45	0.972803
1	0.24	0.415	9	0.759414	0.42	0.966527
1	0.24	0.422	0	0.753138	0.44	0.972803
1	0.24	0.422	1	0.761506	0.45	0.979079
1	0.24	0.422	2	0.757322	0.41	0.972803
1	0.24	0.42	3	0.75523	0.39	0.972803
1	0.24	0.422	4	0.753138	0.4	0.970711
1	0.24	0.42	5	0.759414	0.38	0.968619
1	0.24	0.422	6	0.753138	0.44	0.972803
1	0.24	0.422	7	0.753138	0.45	0.966527
1	0.24	0.422	8	0.753138	0.41	0.968619
1	0.24	0.422	9	0.757322	0.42	0.956067
1	0.24	0.43	0	0.751046	0.46	0.974895
1	0.24	0.43	1	0.746862	0.42	0.972803
1	0.24	0.427	2	0.748954	0.4	0.966527
1	0.24	0.43	3	0.751046	0.39	0.968619
1	0.24	0.43	4	0.746862	0.4	0.970711
1	0.24	0.43	5	0.751046	0.41	0.974895
1	0.24	0.43	6	0.746862	0.45	0.974895
1	0.24	0.43	7	0.746862	0.47	0.964435
1	0.24	0.427	8	0.753138	0.45	0.974895
1	0.24	0.43	9	0.746862	0.44	0.964435
1	0.24	0.438	0	0.740586	0.41	0.964435
1	0.24	0.438	1	0.74477	0.41	0.968619
1	0.24	0.435	2	0.742678	0.4	0.979079
1	0.24	0.438	3	0.74477	0.46	0.976987
1	0.24	0.435	4	0.742678	0.38	0.962343
1	0.24	0.435	5	0.742678	0.37	0.966527
1	0.24	0.438	6	0.74477	0.41	0.974895
1	0.24	0.435	7	0.746862	0.4	0.964435
1	0.24	0.438	8	0.740586	0.38	0.970711
1	0.24	0.438	9	0.740586	0.42	0.966527
1	0.24	0.445	0	0.738494	0.4	0.974895
1	0.24	0.445	1	0.738494	0.36	0.968619
1	0.24	0.445	2	0.738494	0.37	0.962343
1	0.24	0.443	3	0.740586	0.41	0.964435
1	0.24	0.445	4	0.73431	0.43	0.979079
1	0.24	0.445	5	0.73431	0.43	0.968619
1	0.24	0.445	6	0.73431	0.42	0.968619
1	0.24	0.443	7	0.736402	0.4	0.974895
1	0.24	0.445	8	0.738494	0.47	0.972803
1	0.24	0.445	9	0.73431	0.39	0.976987
1	0.24	0.453	0	0.732218	0.38	0.979079
1	0.24	0.45	1	0.738494	0.37	0.974895
1	0.24	0.453	2	0.728033	0.41	0.962343
1	0.24	0.453	3	0.736402	0.31	0.947699
1	0.24	0.45	4	0.73431	0.37	0.970711
1	0.24	0.453	5	0.732218	0.42	0.979079
1	0.24	0.453	6	0.732218	0.35	0.968619
1	0.24	0.453	7	0.728033	0.4	0.968619
1	0.24	0.453	8	0.732218	0.38	0.966527
1	0.24	0.453	9	0.728033	0.42	0.966527
1	0.24	0.46	0	0.721757	0.41	0.970711
1	0.24	0.46	1	0.721757	0.42	0.972803
1	0.24	0.46	2	0.730126	0.35	0.966527
1	0.24	0.458	3	0.732218	0.38	0.966527
1	0.24	0.46	4	0.721757	0.42	0.966527
1	0.24	0.46	5	0.725941	0.39	0.968619
1	0.24	0.46	6	0.721757	0.35	0.966527
1	0.24	0.46	7	0.721757	0.44	0.976987
1	0.24	0.458	8	0.723849	0.4	0.964435
1	0.24	0.46	9	0.721757	0.41	0.974895
1	0.24	0.465	0	0.721757	0.39	0.970711
1	0.24	0.465	1	0.717573	0.44	0.972803
1	0.24	0.465	2	0.717573	0.4	0.974895
1	0.24	0.468	3	0.719665	0.4	0.974895
1	0.24	0.468	4	0.715481	0.41	0.976987
1	0.24	0.468	5	0.719665	0.39	0.968619
1	0.24	0.468	6	0.719665	0.38	0.964435
1	0.24	0.468	7	0.719665	0.4	0.974895
1	0.24	0.468	8	0.715481	0.42	0.968619
1	0.24	0.468	9	0.715481	0.39	0.966527
1	0.24	0.475	0	0.709205	0.42	0.976987
1	0.24	0.472	1	0.715481	0.41	0.972803
1	0.24	0.475	2	0.713389	0.38	0.964435
1	0.24	0.475	3	0.709205	0.39	0.970711
1	0.24	0.475	4	0.713389	0.37	0.970711
1	0.24	0.475	5	0.713389	0.37	0.964435
1	0.24	0.472	6	0.715481	0.36	0.966527
1	0.24	0.475	7	0.713389	0.41	0.976987
1	0.24	0.475	8	0.709205	0.39	0.958159
1	0.24	0.475	9	0.713389	0.34	0.966527
1	0.24	0.482	0	0.707113	0.42	0.974895
1	0.24	0.48	1	0.705021	0.38	0.960251
1	0.24	0.482	2	0.702929	0.39	0.968619
1	0.24	0.482	3	0.702929	0.31	0.949791
1	0.24	0.48	4	0.709205	0.37	0.979079
1	0.24	0.482	5	0.707113	0.4	0.964435
1	0.24	0.482	6	0.707113	0.4	0.974895
1	0.24	0.48	7	0.709205	0.34	0.962343
1	0.24	0.482	8	0.707113	0.4	0.974895
1	0.24	0.482	9	0.707113	0.37	0.958159
1	0.24	0.49	0	0.700837	0.37	0.966527
1	0.24	0.487	1	0.698745	0.32	0.966527
1	0.24	0.49	2	0.696653	0.34	0.968619
1	0.24	0.49	3	0.696653	0.34	0.962343
1	0.24	0.49	4	0.696653	0.39	0.970711
1	0.24	0.49	5	0.700837	0.36	0.962343
1	0.24	0.49	6	0.705021	0.37	0.974895
1	0.24	0.487	7	0.698745	0.37	0.974895
1	0.24	0.49	8	0.700837	0.41	0.974895
1	0.24	0.49	9	0.700837	0.38	0.970711
1	0.24	0.495	0	0.696653	0.4	0.970711
1	0.24	0.495	1	0.692469	0.4	0.976987
1	0.24	0.495	2	0.696653	0.38	0.972803
1	0.24	0.495	3	0.692469	0.41	0.976987
1	0.24	0.497	4	0.690377	0.4	0.968619
1	0.24	0.497	5	0.690377	0.38	0.966527
1	0.24	0.497	6	0.690377	0.4	0.966527
1	0.24	0.495	7	0.696653	0.39	0.972803
1	0.24	0.497	8	0.690377	0.4	0.964435
1	0.24	0.495	9	0.692469	0.4	0.966527
1	0.24	0.505	0	0.692469	0.35	0.964435
1	0.24	0.502	1	0.686192	0.39	0.974895
1	0.24	0.505	2	0.692469	0.35	0.970711
1	0.24	0.502	3	0.690377	0.39	0.974895
1	0.24	0.505	4	0.688285	0.37	0.972803
1	0.24	0.502	5	0.686192	0.39	0.968619
1	0.24	0.505	6	0.6841	0.39	0.972803
1	0.24	0.505	7	0.688285	0.38	0.964435
1	0.24	0.505	8	0.688285	0.36	0.976987
1	0.24	0.505	9	0.688285	0.38	0.968619
1	0.24	0.512	0	0.677824	0.38	0.966527
1	0.24	0.512	1	0.682008	0.35	0.958159
1	0.24	0.512	2	0.682008	0.37	0.968619
1	0.24	0.512	3	0.682008	0.4	0.958159
1	0.24	0.51	4	0.679916	0.39	0.958159
1	0.24	0.51	5	0.688285	0.38	0.964435
1	0.24	0.512	6	0.686192	0.34	0.968619
1	0.24	0.512	7	0.677824	0.4	0.966527
1	0.24	0.512	8	0.677824	0.41	0.970711
1	0.24	0.51	9	0.679916	0.37	0.966527
1	0.24	0.52	0	0.675732	0.37	0.979079
1	0.24	0.52	1	0.675732	0.3	0.970711
1	0.24	0.52	2	0.675732	0.35	0.968619
1	0.24	0.52	3	0.675732	0.36	0.974895
1	0.24	0.52	4	0.675732	0.34	0.966527
1	0.24	0.52	5	0.679916	0.32	0.970711
1	0.24	0.52	6	0.675732	0.36	0.968619
1	0.24	0.517	7	0.677824	0.38	0.976987
1	0.24	0.517	8	0.682008	0.37	0.979079
1	0.24	0.52	9	0.675732	0.35	0.962343
1	0.24	0.527	0	0.665272	0.35	0.966527
1	0.24	0.525	1	0.667364	0.35	0.970711
1	0.24	0.527	2	0.669456	0.32	0.974895
1	0.24	0.527	3	0.67364	0.31	0.960251
1	0.24	0.527	4	0.669456	0.36	0.956067
1	0.24	0.525	5	0.675732	0.38	0.964435
1	0.24	0.527	6	0.669456	0.36	0.966527
1	0.24	0.525	7	0.667364	0.34	0.964435
1	0.24	0.527	8	0.665272	0.39	0.962343
1	0.24	0.525	9	0.667364	0.34	0.964435
1	0.24	0.535	0	0.658996	0.4	0.968619
1	0.24	0.535	1	0.66318	0.36	0.972803
1	0.24	0.532	2	0.665272	0.35	0.968619
1	0.24	0.535	3	0.658996	0.33	0.956067
1	0.24	0.535	4	0.66318	0.36	0.964435
1	0.24	0.535	5	0.66318	0.31	0.960251
1	0.24	0.535	6	0.667364	0.35	0.968619
1	0.24	0.532	7	0.661088	0.36	0.956067
1	0.24	0.535	8	0.658996	0.36	0.970711
1	0.24	0.535	9	0.658996	0.38	0.976987
1	0.24	0.545	0	0.654812	0.35	0.976987
1	0.24	0.545	1	0.654812	0.34	0.979079
1	0.24	0.545	2	0.658996	0.37	0.968619
1	0.24	0.542	3	0.65272	0.35	0.972803
1	0.24	0.545	4	0.650628	0.33	0.960251
1	0.24	0.545	5	0.650628	0.36	0.976987
1	0.24	0.545	6	0.650628	0.35	0.972803
1	0.24	0.545	7	0.650628	0.34	0.976987
1	0.24	0.542	8	0.661088	0.32	0.970711
1	0.24	0.545	9	0.650628	0.33	0.966527
1	0.24	0.552	0	0.648536	0.35	0.958159
1	0.24	0.552	1	0.648536	0.28	0.968619
1	0.24	0.55	2	0.646444	0.32	0.976987
1	0.24	0.552	3	0.648536	0.31	0.962343
1	0.24	0.552	4	0.644351	0.35	0.972803
1	0.24	0.552	5	0.644351	0.39	0.966527
1	0.24	0.552	6	0.65272	0.34	0.958159
1	0.24	0.552	7	0.648536	0.33	0.968619
1	0.24	0.55	8	0.650628	0.33	0.962343
1	0.24	0.55	9	0.650628	0.36	0.951883
1	0.24	0.56	0	0.638075	0.34	0.974895
1	0.24	0.56	1	0.642259	0.39	0.979079
1	0.24	0.56	2	0.642259	0.29	0.962343
1	0.24	0.56	3	0.638075	0.35	0.966527
1	0.24	0.557	4	0.644351	0.35	0.964435
1	0.24	0.56	5	0.646444	0.37	0.976987
1	0.24	0.56	6	0.642259	0.33	0.970711
1	0.24	0.56	7	0.642259	0.34	0.972803
1	0.24	0.557	8	0.648536	0.36	0.979079
1	0.24	0.56	9	0.638075	0.32	0.964435
1	0.24	0.565	0	0.638075	0.3	0.947699
1	0.24	0.565	1	0.633891	0.34	0.962343
1	0.24	0.568	2	0.640167	0.31	0.958159
1	0.24	0.565	3	0.638075	0.33	0.962343
1	0.24	0.565	4	0.638075	0.33	0.962343
1	0.24	0.565	5	0.633891	0.3	0.949791
1	0.24	0.568	6	0.631799	0.29	0.962343
1	0.24	0.568	7	0.640167	0.34	0.970711
1	0.24	0.565	8	0.633891	0.33	0.970711
1	0.24	0.568	9	0.635983	0.38	0.974895
1	0.24	0.573	0	0.627615	0.34	0.949791
1	0.24	0.573	1	0.631799	0.33	0.970711
1	0.24	0.573	2	0.631799	0.34	0.974895
1	0.24	0.575	3	0.625523	0.33	0.953975
1	0.24	0.575	4	0.629707	0.28	0.960251
1	0.24	0.575	5	0.625523	0.35	0.970711
1	0.24	0.575	6	0.633891	0.27	0.966527
1	0.24	0.575	7	0.629707	0.37	0.962343
1	0.24	0.573	8	0.631799	0.3	0.945607
1	0.24	0.573	9	0.631799	0.37	0.970711
1	0.24	0.58	0	0.625523	0.32	0.962343
1	0.24	0.583	1	0.619247	0.39	0.976987
1	0.24	0.58	2	0.625523	0.37	0.964435
1	0.24	0.58	3	0.625523	0.27	0.960251
1	0.24	0.583	4	0.623431	0.32	0.966527
1	0.24	0.583	5	0.619247	0.32	0.972803
1	0.24	0.583	6	0.623431	0.32	0.972803
1	0.24	0.58	7	0.625523	0.32	0.966527
1	0.24	0.58	8	0.629707	0.28	0.962343
1	0.24	0.583	9	0.619247	0.33	0.970711
1	0.24	0.588	0	0.623431	0.31	0.966527
1	0.24	0.588	1	0.619247	0.26	0.960251
1	0.24	0.59	2	0.617155	0.38	0.953975
1	0.24	0.588	3	0.623431	0.34	0.962343
1	0.24	0.59	4	0.617155	0.37	0.958159
1	0.24	0.59	5	0.617155	0.34	0.972803
1	0.24	0.588	6	0.619247	0.33	0.974895
1	0.24	0.59	7	0.617155	0.32	0.953975
1	0.24	0.588	8	0.619247	0.33	0.964435
1	0.24	0.59	9	0.617155	0.29	0.966527
1	0.24	0.595	0	0.617155	0.33	0.974895
1	0.24	0.598	1	0.606695	0.29	0.966527
1	0.24	0.598	2	0.610879	0.33	0.966527
1	0.24	0.595	3	0.608787	0.32	0.968619
1	0.24	0.598	4	0.610879	0.34	0.974895
1	0.24	0.595	5	0.612971	0.27	0.966527
1	0.24	0.598	6	0.615063	0.33	0.974895
1	0.24	0.598	7	0.606695	0.33	0.968619
1	0.24	0.598	8	0.610879	0.33	0.966527
1	0.24	0.595	9	0.612971	0.36	0.966527
1	0.24	0.605	0	0.604603	0.28	0.964435
1	0.24	0.605	1	0.604603	0.31	0.953975
1	0.24	0.605	2	0.608787	0.3	0.976987
1	0.24	0.603	3	0.606695	0.29	0.972803
1	0.24	0.603	4	0.60251	0.28	0.974895
1	0.24	0.603	5	0.610879	0.28	0.956067
1	0.24	0.603	6	0.606695	0.27	0.947699
1	0.24	0.603	7	0.60251	0.35	0.962343
1	0.24	0.605	8	0.608787	0.28	0.960251
1	0.24	0.603	9	0.606695	0.34	0.972803
1	0.24	0.61	0	0.596234	0.35	0.976987
1	0.24	0.613	1	0.594142	0.34	0.974895
1	0.24	0.613	2	0.594142	0.34	0.974895
1	0.24	0.61	3	0.596234	0.29	0.970711
1	0.24	0.613	4	0.594142	0.34	0.972803
1	0.24	0.61	5	0.604603	0.3	0.972803
1	0.24	0.61	6	0.600418	0.34	0.976987
1	0.24	0.61	7	0.600418	0.34	0.968619
1	0.24	0.61	8	0.604603	0.37	0.974895
1	0.24	0.613	9	0.598326	0.31	0.968619
1	0.24	0.618	0	0.589958	0.35	0.966527
1	0.24	0.618	1	0.594142	0.24	0.956067
1	0.24	0.618	2	0.594142	0.27	0.958159
1	0.24	0.618	3	0.594142	0.31	0.960251
1	0.24	0.62	4	0.587866	0.31	0.972803
1	0.24	0.62	5	0.587866	0.36	0.976987
1	0.24	0.618	6	0.594142	0.29	0.953975
1	0.24	0.618	7	0.589958	0.3	0.962343
1	0.24	0.618	8	0.598326	0.3	0.968619
1	0.24	0.618	9	0.594142	0.33	0.956067
1	0.24	0.625	0	0.587866	0.31	0.974895
1	0.24	0.627	1	0.585774	0.32	0.956067
1	0.24	0.627	2	0.585774	0.28	0.968619
1	0.24	0.627	3	0.585774	0.27	0.970711
1	0.24	0.625	4	0.583682	0.35	0.970711
1	0.24	0.625	5	0.587866	0.25	0.960251
1	0.24	0.625	6	0.59205	0.23	0.949791
1	0.24	0.627	7	0.589958	0.24	0.966527
1	0.24	0.625	8	0.583682	0.37	0.976987
1	0.24	0.625	9	0.59205	0.3	0.979079
1	0.24	0.635	0	0.579498	0.34	0.972803
1	0.24	0.632	1	0.577406	0.33	0.976987
1	0.24	0.635	2	0.579498	0.3	0.970711
1	0.24	0.635	3	0.575314	0.29	0.956067
1	0.24	0.632	4	0.58159	0.33	0.968619
1	0.24	0.632	5	0.585774	0.29	0.970711
1	0.24	0.635	6	0.575314	0.33	0.953975
1	0.24	0.632	7	0.585774	0.28	0.974895
1	0.24	0.632	8	0.58159	0.27	0.958159
1	0.24	0.635	9	0.579498	0.29	0.974895
1	0.24	0.642	0	0.569038	0.28	0.966527
1	0.24	0.64	1	0.575314	0.3	0.960251
1	0.24	0.642	2	0.577406	0.3	0.974895
1	0.24	0.64	3	0.575314	0.29	0.966527
1	0.24	0.642	4	0.573222	0.27	0.941423
1	0.24	0.64	5	0.575314	0.24	0.958159
1	0.24	0.64	6	0.575314	0.34	0.951883
1	0.24	0.642	7	0.577406	0.29	0.968619
1	0.24	0.64	8	0.579498	0.27	0.964435
1	0.24	0.64	9	0.575314	0.27	0.970711
1	0.24	0.647	0	0.569038	0.32	0.964435
1	0.24	0.65	1	0.57113	0.33	0.974895
1	0.24	0.647	2	0.569038	0.28	0.976987
1	0.24	0.65	3	0.566946	0.25	0.972803
1	0.24	0.647	4	0.573222	0.23	0.939331
1	0.24	0.65	5	0.566946	0.31	0.960251
1	0.24	0.65	6	0.562762	0.26	0.966527
1	0.24	0.65	7	0.566946	0.27	0.970711
1	0.24	0.65	8	0.566946	0.21	0.939331
1	0.24	0.65	9	0.566946	0.3	0.964435
1	0.24	0.657	0	0.560669	0.27	0.960251
1	0.24	0.657	1	0.556485	0.28	0.953975
1	0.24	0.657	2	0.560669	0.3	0.956067
1	0.24	0.657	3	0.560669	0.3	0.962343
1	0.24	0.655	4	0.558577	0.29	0.972803
1	0.24	0.655	5	0.566946	0.32	0.979079
1	0.24	0.657	6	0.556485	0.27	0.947699
1	0.24	0.657	7	0.556485	0.3	0.966527
1	0.24	0.657	8	0.560669	0.18	0.92887
1	0.24	0.655	9	0.562762	0.3	0.947699
1	0.24	0.665	0	0.558577	0.27	0.972803
1	0.24	0.665	1	0.554393	0.31	0.974895
1	0.24	0.662	2	0.556485	0.3	0.968619
1	0.24	0.662	3	0.556485	0.22	0.930962
1	0.24	0.662	4	0.556485	0.29	0.964435
1	0.24	0.665	5	0.554393	0.28	0.968619
1	0.24	0.665	6	0.554393	0.28	0.958159
1	0.24	0.662	7	0.560669	0.25	0.964435
1	0.24	0.662	8	0.560669	0.24	0.958159
1	0.24	0.665	9	0.554393	0.33	0.974895
1	0.24	0.67	0	0.554393	0.25	0.958159
1	0.24	0.67	1	0.550209	0.24	0.956067
1	0.24	0.67	2	0.546025	0.32	0.974895
1	0.24	0.67	3	0.550209	0.24	0.953975
1	0.24	0.672	4	0.548117	0.27	0.972803
1	0.24	0.67	5	0.554393	0.24	0.956067
1	0.24	0.672	6	0.552301	0.31	0.968619
1	0.24	0.67	7	0.554393	0.3	0.970711
1	0.24	0.67	8	0.546025	0.3	0.964435
1	0.24	0.67	9	0.546025	0.33	0.964435
1	0.24	0.677	0	0.543933	0.29	0.958159
1	0.24	0.677	1	0.539749	0.29	0.968619
1	0.24	0.68	2	0.537657	0.26	0.958159
1	0.24	0.68	3	0.541841	0.26	0.941423
1	0.24	0.677	4	0.548117	0.28	0.962343
1	0.24	0.677	5	0.539749	0.22	0.937238
1	0.24	0.677	6	0.539749	0.28	0.958159
1	0.24	0.677	7	0.543933	0.28	0.968619
1	0.24	0.68	8	0.541841	0.25	0.949791
1	0.24	0.677	9	0.543933	0.29	0.960251
1	0.24	0.688	0	0.539749	0.24	0.951883
1	0.24	0.685	1	0.541841	0.3	0.958159
1	0.24	0.688	2	0.535565	0.24	0.968619
1	0.24	0.685	3	0.537657	0.24	0.953975
1	0.24	0.688	4	0.535565	0.26	0.943515
1	0.24	0.685	5	0.533473	0.26	0.953975
1	0.24	0.685	6	0.537657	0.31	0.972803
1	0.24	0.688	7	0.535565	0.22	0.939331
1	0.24	0.685	8	0.541841	0.21	0.941423
1	0.24	0.685	9	0.541841	0.24	0.960251
1	0.24	0.695	0	0.529289	0.22	0.943515
1	0.24	0.698	1	0.527197	0.27	0.970711
1	0.24	0.695	2	0.525105	0.26	0.958159
1	0.24	0.698	3	0.531381	0.24	0.964435
1	0.24	0.698	4	0.527197	0.3	0.960251
1	0.24	0.698	5	0.531381	0.24	0.956067
1	0.24	0.698	6	0.531381	0.26	0.976987
1	0.24	0.698	7	0.531381	0.26	0.956067
1	0.24	0.695	8	0.533473	0.24	0.960251
1	0.24	0.695	9	0.533473	0.27	0.974895
2	0.312	0.312	-1	0.859833	0.49	0.976987
2	0.312	0.317	0	0.855649	0.48	0.974895
2	0.312	0.317	1	0.855649	0.49	0.976987
2	0.312	0.317	2	0.855649	0.48	0.974895
2	0.312	0.317	3	0.855649	0.48	0.976987
2	0.312	0.317	4	0.855649	0.49	0.976987
2	0.312	0.317	5	0.855649	0.49	0.976987
2	0.312	0.317	6	0.855649	0.49	0.976987
2	0.312	0.317	7	0.855649	0.48	0.974895
2	0.312	0.317	8	0.855649	0.47	0.972803
2	0.312	0.317	9	0.855649	0.49	0.976987
2	0.312	0.325	0	0.849372	0.47	0.972803
2	0.312	0.325	1	0.849372	0.47	0.974895
2	0.312	0.325	2	0.849372	0.5	0.974895
2	0.312	0.325	3	0.849372	0.47	0.974895
2	0.312	0.325	4	0.849372	0.48	0.979079
2	0.312	0.325	5	0.849372	0.48	0.976987
2	0.312	0.325	6	0.849372	0.48	0.974895
2	0.312	0.325	7	0.849372	0.49	0.976987
2	0.312	0.325	8	0.849372	0.49	0.979079
2	0.312	0.325	9	0.849372	0.46	0.972803
2	0.312	0.33	0	0.845188	0.47	0.972803
2	0.312	0.33	1	0.845188	0.49	0.979079
2	0.312	0.33	2	0.845188	0.49	0.979079
2	0.312	0.33	3	0.845188	0.48	0.979079
2	0.312	0.33	4	0.845188	0.48	0.976987
2	0.312	0.33	5	0.845188	0.45	0.968619
2	0.312	0.33	6	0.845188	0.47	0.976987
2	0.312	0.33	7	0.845188	0.47	0.976987
2	0.312	0.33	8	0.845188	0.48	0.976987
2	0.312	0.33	9	0.845188	0.48	0.972803
2	0.312	0.338	0	0.838912	0.47	0.976987
2	0.312	0.338	1	0.838912	0.45	0.970711
2	0.312	0.338	2	0.838912	0.46	0.974895
2	0.312	0.338	3	0.838912	0.49	0.976987
2	0.312	0.338	4	0.838912	0.47	0.979079
2	0.312	0.338	5	0.838912	0.48	0.979079
2	0.312	0.338	6	0.838912	0.46	0.976987
2	0.312	0.338	7	0.838912	0.5	0.976987
2	0.312	0.338	8	0.838912	0.47	0.974895
2	0.312	0.338	9	0.838912	0.47	0.979079
2	0.312	0.345	0	0.832636	0.47	0.976987
2	0.312	0.345	1	0.832636	0.44	0.968619
2	0.312	0.345	2	0.832636	0.45	0.974895
2	0.312	0.345	3	0.832636	0.47	0.976987
2	0.312	0.345	4	0.832636	0.46	0.972803
2	0.312	0.345	5	0.832636	0.43	0.968619
2	0.312	0.345	6	0.832636	0.46	0.976987
2	0.312	0.345	7	0.832636	0.47	0.970711
2	0.312	0.345	8	0.832636	0.48	0.976987
2	0.312	0.345	9	0.832636	0.47	0.976987
2	0.312	0.351	0	0.828452	0.46	0.974895
2	0.312	0.351	1	0.828452	0.45	0.972803
2	0.312	0.351	2	0.828452	0.46	0.974895
2	0.312	0.351	3	0.828452	0.47	0.976987
2	0.312	0.351	4	0.828452	0.44	0.970711
2	0.312	0.351	5	0.828452	0.45	0.970711
2	0.312	0.351	6	0.828452	0.47	0.972803
2	0.312	0.351	7	0.828452	0.45	0.979079
2	0.312	0.351	8	0.828452	0.46	0.972803
2	0.312	0.351	9	0.828452	0.47	0.974895
2	0.312	0.358	0	0.822176	0.47	0.972803
2	0.312	0.358	1	0.822176	0.46	0.976987
2	0.312	0.358	2	0.822176	0.45	0.972803
2	0.312	0.358	3	0.822176	0.47	0.976987
2	0.312	0.358	4	0.822176	0.43	0.972803
2	0.312	0.358	5	0.822176	0.45	0.968619
2	0.312	0.358	6	0.822176	0.45	0.972803
2	0.312	0.358	7	0.822176	0.47	0.976987
2	0.312	0.358	8	0.822176	0.44	0.966527
2	0.312	0.358	9	0.822176	0.44	0.974895
2	0.312	0.366	0	0.8159	0.46	0.974895
2	0.312	0.366	1	0.8159	0.45	0.972803
2	0.312	0.366	2	0.8159	0.44	0.972803
2	0.312	0.366	3	0.8159	0.45	0.974895
2	0.312	0.366	4	0.8159	0.45	0.970711
2	0.312	0.366	5	0.8159	0.46	0.976987
2	0.312	0.366	6	0.8159	0.46	0.972803
2	0.312	0.366	7	0.8159	0.42	0.968619
2	0.312	0.366	8	0.8159	0.45	0.972803
2	0.312	0.366	9	0.8159	0.44	0.979079
2	0.312	0.371	0	0.811715	0.42	0.968619
2	0.312	0.371	1	0.811715	0.47	0.974895
2	0.312	0.371	2	0.811715	0.45	0.974895
2	0.312	0.371	3	0.811715	0.43	0.968619
2	0.312	0.371	4	0.811715	0.41	0.972803
2	0.312	0.371	5	0.811715	0.42	0.972803
2	0.312	0.371	6	0.811715	0.43	0.976987
2	0.312	0.371	7	0.811715	0.46	0.976987
2	0.312	0.371	8	0.811715	0.46	0.976987
2	0.312	0.371	9	0.811715	0.41	0.964435
2	0.312	0.379	0	0.805439	0.42	0.976987
2	0.312	0.379	1	0.805439	0.45	0.972803
2	0.312	0.379	2	0.805439	0.41	0.964435
2	0.312	0.379	3	0.805439	0.41	0.976987
2	0.312	0.379	4	0.805439	0.41	0.966527
2	0.312	0.379	5	0.805439	0.44	0.976987
2	0.312	0.379	6	0.805439	0.45	0.968619
2	0.312	0.379	7	0.805439	0.42	0.972803
2	0.312	0.379	8	0.805439	0.43	0.974895
2	0.312	0.379	9	0.805439	0.41	0.970711
2	0.312	0.387	0	0.799163	0.43	0.968619
2	0.312	0.387	1	0.799163	0.43	0.972803
2	0.312	0.387	2	0.799163	0.45	0.970711
2	0.312	0.387	3	0.799163	0.43	0.968619
2	0.312	0.387	4	0.799163	0.43	0.968619
2	0.312	0.387	5	0.799163	0.43	0.974895
2	0.312	0.387	6	0.799163	0.43	0.970711
2	0.312	0.387	7	0.799163	0.43	0.968619
2	0.312	0.387	8	0.799163	0.42	0.968619
2	0.312	0.387	9	0.799163	0.41	0.968619
2	0.312	0.392	0	0.794979	0.42	0.972803
2	0.312	0.392	1	0.794979	0.46	0.979079
2	0.312	0.392	2	0.794979	0.41	0.976987
2	0.312	0.392	3	0.794979	0.41	0.974895
2	0.312	0.392	4	0.794979	0.45	0.979079
2	0.312	0.392	5	0.794979	0.43	0.976987
2	0.312	0.392	6	0.794979	0.44	0.976987
2	0.312	0.392	7	0.794979	0.45	0.976987
2	0.312	0.392	8	0.794979	0.44	0.964435
2	0.312	0.392	9	0.794979	0.44	0.979079
2	0.312	0.4	0	0.788703	0.43	0.968619
2	0.312	0.4	1	0.788703	0.39	0.964435
2	0.312	0.4	2	0.788703	0.41	0.966527
2	0.312	0.4	3	0.788703	0.42	0.974895
2	0.312	0.4	4	0.788703	0.41	0.964435
2	0.312	0.4	5	0.788703	0.42	0.972803
2	0.312	0.4	6	0.788703	0.43	0.970711
2	0.312	0.4	7	0.788703	0.43	0.974895
2	0.312	0.4	8	0.788703	0.46	0.974895
2	0.312	0.4	9	0.788703	0.44	0.974895
2	0.312	0.408	0	0.782427	0.38	0.970711
2	0.312	0.408	1	0.782427	0.42	0.974895
2	0.312	0.408	2	0.782427	0.41	0.966527
2	0.312	0.408	3	0.782427	0.41	0.976987
2	0.312	0.408	4	0.782427	0.44	0.976987
2	0.312	0.408	5	0.782427	0.42	0.972803
2	0.312	0.408	6	0.782427	0.45	0.976987
2	0.312	0.408	7	0.782427	0.43	0.964435
2	0.312	0.408	8	0.782427	0.4	0.972803
2	0.312	0.408	9	0.782427	0.39	0.974895
2	0.312	0.413	0	0.778243	0.43	0.976987
2	0.312	0.413	1	0.778243	0.42	0.976987
2	0.312	0.413	2	0.778243	0.42	0.966527
2	0.312	0.413	3	0.778243	0.42	0.979079
2	0.312	0.413	4	0.778243	0.42	0.976987
2	0.312	0.413	5	0.778243	0.43	0.974895
2	0.312	0.413	6	0.778243	0.43	0.972803
2	0.312	0.413	7	0.778243	0.43	0.979079
2	0.312	0.413	8	0.778243	0.43	0.968619
2	0.312	0.413	9	0.778243	0.41	0.964435
2	0.312	0.421	0	0.771967	0.41	0.974895
2	0.312	0.421	1	0.771967	0.41	0.976987
2	0.312	0.421	2	0.771967	0.4	0.974895
2	0.312	0.421	3	0.771967	0.43	0.974895
2	0.312	0.421	4	0.771967	0.38	0.974895
2	0.312	0.421	5	0.771967	0.42	0.970711
2	0.312	0.421	6	0.771967	0.37	0.968619
2	0.312	0.421	7	0.771967	0.42	0.966527
2	0.312	0.421	8	0.771967	0.43	0.972803
2	0.312	0.421	9	0.771967	0.42	0.976987
2	0.312	0.429	0	0.76569	0.42	0.974895
2	0.312	0.429	1	0.76569	0.42	0.972803
2	0.312	0.429	2	0.76569	0.41	0.966527
2	0.312	0.429	3	0.76569	0.44	0.976987
2	0.312	0.429	4	0.76569	0.43	0.976987
2	0.312	0.429	5	0.76569	0.41	0.974895
2	0.312	0.429	6	0.76569	0.41	0.974895
2	0.312	0.429	7	0.76569	0.42	0.976987
2	0.312	0.429	8	0.76569	0.42	0.968619
2	0.312	0.429	9	0.76569	0.41	0.976987
2	0.312	0.434	0	0.761506	0.39	0.972803
2	0.312	0.434	1	0.761506	0.36	0.968619
2	0.312	0.434	2	0.761506	0.41	0.970711
2	0.312	0.434	3	0.761506	0.43	0.979079
2	0.312	0.434	4	0.761506	0.36	0.966527
2	0.312	0.434	5	0.761506	0.38	0.966527
2	0.312	0.434	6	0.761506	0.34	0.960251
2	0.312	0.434	7	0.761506	0.38	0.964435
2	0.312	0.434	8	0.761506	0.4	0.976987
2	0.312	0.434	9	0.761506	0.41	0.968619
2	0.312	0.442	0	0.75523	0.38	0.974895
2	0.312	0.442	1	0.75523	0.36	0.962343
2	0.312	0.442	2	0.75523	0.33	0.960251
2	0.312	0.442	3	0.75523	0.41	0.972803
2	0.312	0.442	4	0.75523	0.38	0.968619
2	0.312	0.442	5	0.75523	0.41	0.970711
2	0.312	0.442	6	0.75523	0.36	0.972803
2	0.312	0.442	7	0.75523	0.38	0.970711
2	0.312	0.442	8	0.75523	0.34	0.958159
2	0.312	0.442	9	0.75523	0.39	0.972803
2	0.312	0.449	0	0.748954	0.42	0.970711
2	0.312	0.449	1	0.748954	0.39	0.966527
2	0.312	0.449	2	0.748954	0.37	0.968619
2	0.312	0.449	3	0.748954	0.37	0.960251
2	0.312	0.449	4	0.748954	0.43	0.968619
2	0.312	0.449	5	0.748954	0.39	0.974895
2	0.312	0.449	6	0.748954	0.4	0.970711
2	0.312	0.449	7	0.748954	0.4	0.974895
2	0.312	0.449	8	0.748954	0.42	0.968619
2	0.312	0.449	9	0.748954	0.41	0.974895
2	0.312	0.455	0	0.74477	0.42	0.976987
2	0.312	0.455	1	0.74477	0.37	0.970711
2	0.312	0.455	2	0.74477	0.37	0.966527
2	0.312	0.455	3	0.74477	0.38	0.976987
2	0.312	0.455	4	0.74477	0.43	0.972803
2	0.312	0.455	5	0.74477	0.37	0.960251
2	0.312	0.455	6	0.74477	0.38	0.970711
2	0.312	0.455	7	0.74477	0.37	0.962343
2	0.312	0.455	8	0.74477	0.38	0.974895
2	0.312	0.455	9	0.74477	0.39	0.976987
2	0.312	0.462	0	0.738494	0.42	0.970711
2	0.312	0.462	1	0.738494	0.38	0.972803
2	0.312	0.462	2	0.738494	0.36	0.960251
2	0.312	0.462	3	0.738494	0.41	0.976987
2	0.312	0.462	4	0.738494	0.36	0.968619
2	0.312	0.462	5	0.738494	0.37	0.960251
2	0.312	0.462	6	0.738494	0.36	0.964435
2	0.312	0.462	7	0.738494	0.4	0.979079
2	0.312	0.462	8	0.738494	0.35	0.974895
2	0.312	0.462	9	0.738494	0.37	0.974895
2	0.312	0.468	0	0.73431	0.35	0.966527
2	0.312	0.468	1	0.73431	0.37	0.962343
2	0.312	0.468	2	0.73431	0.38	0.976987
2	0.312	0.468	3	0.73431	0.37	0.970711
2	0.312	0.468	4	0.73431	0.41	0.972803
2	0.312	0.468	5	0.73431	0.38	0.970711
2	0.312	0.468	6	0.73431	0.41	0.976987
2	0.312	0.468	7	0.73431	0.38	0.970711
2	0.312	0.468	8	0.73431	0.38	0.972803
2	0.312	0.468	9	0.73431	0.35	0.962343
2	0.312	0.475	0	0.728033	0.35	0.966527
2	0.312	0.475	1	0.728033	0.35	0.972803
2	0.312	0.475	2	0.728033	0.38	0.970711
2	0.312	0.475	3	0.728033	0.39	0.976987
2	0.312	0.475	4	0.728033	0.41	0.979079
2	0.312	0.475	5	0.728033	0.4	0.972803
2	0.312	0.475	6	0.728033	0.39	0.972803
2	0.312	0.475	7	0.728033	0.33	0.966527
2	0.312	0.475	8	0.728033	0.4	0.976987
2	0.312	0.475	9	0.728033	0.36	0.968619
2	0.312	0.483	0	0.721757	0.38	0.974895
2	0.312	0.483	1	0.721757	0.36	0.960251
2	0.312	0.483	2	0.721757	0.35	0.958159
2	0.312	0.483	3	0.721757	0.39	0.972803
2	0.312	0.483	4	0.721757	0.38	0.972803
2	0.312	0.483	5	0.721757	0.35	0.964435
2	0.312	0.483	6	0.721757	0.32	0.960251
2	0.312	0.483	7	0.721757	0.4	0.970711
2	0.312	0.483	8	0.721757	0.41	0.974895
2	0.312	0.483	9	0.721757	0.37	0.974895
2	0.312	0.488	0	0.717573	0.34	0.972803
2	0.312	0.488	1	0.717573	0.37	0.962343
2	0.312	0.488	2	0.717573	0.35	0.970711
2	0.312	0.488	3	0.717573	0.38	0.974895
2	0.312	0.488	4	0.717573	0.37	0.976987
2	0.312	0.488	5	0.717573	0.37	0.974895
2	0.312	0.488	6	0.717573	0.34	0.970711
2	0.312	0.488	7	0.717573	0.38	0.976987
2	0.312	0.488	8	0.717573	0.37	0.966527
2	0.312	0.488	9	0.717573	0.4	0.970711
2	0.312	0.496	0	0.711297	0.36	0.968619
2	0.312	0.496	1	0.711297	0.37	0.974895
2	0.312	0.496	2	0.711297	0.36	0.964435
2	0.312	0.496	3	0.711297	0.36	0.974895
2	0.312	0.496	4	0.711297	0.38	0.972803
2	0.312	0.496	5	0.711297	0.39	0.974895
2	0.312	0.496	6	0.711297	0.36	0.970711
2	0.312	0.496	7	0.711297	0.39	0.970711
2	0.312	0.496	8	0.711297	0.38	0.979079
2	0.312	0.496	9	0.711297	0.36	0.937238
2	0.312	0.504	0	0.705021	0.35	0.964435
2	0.312	0.504	1	0.705021	0.37	0.974895
2	0.312	0.504	2	0.705021	0.38	0.968619
2	0.312	0.504	3	0.705021	0.34	0.964435
2	0.312	0.504	4	0.705021	0.38	0.972803
2	0.312	0.504	5	0.705021	0.38	0.976987
2	0.312	0.504	6	0.705021	0.37	0.970711
2	0.312	0.504	7	0.705021	0.37	0.979079
2	0.312	0.504	8	0.705021	0.38	0.972803
2	0.312	0.504	9	0.705021	0.37	0.979079
2	0.312	0.509	0	0.700837	0.38	0.976987
2	0.312	0.509	1	0.700837	0.34	0.972803
2	0.312	0.509	2	0.700837	0.38	0.974895
2	0.312	0.509	3	0.700837	0.34	0.960251
2	0.312	0.509	4	0.700837	0.36	0.970711
2	0.312	0.509	5	0.700837	0.38	0.970711
2	0.312	0.509	6	0.700837	0.36	0.976987
2	0.312	0.509	7	0.700837	0	0.889121
2	0.312	0.509	8	0.700837	0.38	0.976987
2	0.312	0.509	9	0.700837	0.36	0.974895
2	0.312	0.517	0	0.694561	0.35	0.974895
2	0.312	0.517	1	0.694561	0.33	0.966527
2	0.312	0.517	2	0.694561	0.36	0.966527
2	0.312	0.517	3	0.694561	0.36	0.974895
2	0.312	0.517	4	0.694561	0.34	0.979079
2	0.312	0.517	5	0.694561	0.33	0.968619
2	0.312	0.517	6	0.694561	0.37	0.968619
2	0.312	0.517	7	0.694561	0.32	0.964435
2	0.312	0.517	8	0.694561	0.35	0.972803
2	0.312	0.517	9	0.694561	0.35	0.976987
2	0.312	0.525	0	0.688285	0.37	0.966527
2	0.312	0.525	1	0.688285	0.33	0.962343
2	0.312	0.525	2	0.688285	0.34	0.976987
2	0.312	0.525	3	0.688285	0.34	0.968619
2	0.312	0.525	4	0.688285	0.32	0.968619
2	0.312	0.525	5	0.688285	0.36	0.972803
2	0.312	0.525	6	0.688285	0.33	0.972803
2	0.312	0.525	7	0.688285	0.35	0.964435
2	0.312	0.525	8	0.688285	0.34	0.974895
2	0.312	0.525	9	0.688285	0.36	0.974895
2	0.312	0.53	0	0.6841	0.33	0.968619
2	0.312	0.53	1	0.6841	0.3	0.953975
2	0.312	0.53	2	0.6841	0.28	0.958159
2	0.312	0.53	3	0.6841	0.34	0.953975
2	0.312	0.53	4	0.6841	0.34	0.972803
2	0.312	0.53	5	0.6841	0.37	0.968619
2	0.312	0.53	6	0.6841	0.35	0.970711
2	0.312	0.53	7	0.6841	0.33	0.968619
2	0.312	0.53	8	0.6841	0.32	0.976987
2	0.312	0.53	9	0.6841	0	0.889121
2	0.312	0.538	0	0.677824	0.32	0.972803
2	0.312	0.538	1	0.677824	0.32	0.958159
2	0.312	0.538	2	0.677824	0.37	0.962343
2	0.312	0.538	3	0.677824	0.25	0.937238
2	0.312	0.538	4	0.677824	0.34	0.968619
2	0.312	0.538	5	0.677824	0.32	0.974895
2	0.312	0.538	6	0.677824	0.36	0.976987
2	0.312	0.538	7	0.677824	0.31	0.972803
2	0.312	0.538	8	0.677824	0.33	0.966527
2	0.312	0.538	9	0.677824	0.34	0.976987
2	0.312	0.545	0	0.671548	0.37	0.972803
2	0.312	0.545	1	0.671548	0.33	0.970711
2	0.312	0.545	2	0.671548	0.32	0.966527
2	0.312	0.545	3	0.671548	0.35	0.972803
2	0.312	0.545	4	0.671548	0.32	0.968619
2	0.312	0.545	5	0.671548	0.31	0.960251
2	0.312	0.545	6	0.671548	0.32	0.976987
2	0.312	0.545	7	0.671548	0.37	0.974895
2	0.312	0.545	8	0.671548	0.32	0.970711
2	0.312	0.545	9	0.671548	0.32	0.968619
2	0.312	0.551	0	0.667364	0.35	0.968619
2	0.312	0.551	1	0.667364	0.32	0.962343
2	0.312	0.551	2	0.667364	0.31	0.970711
2	0.312	0.551	3	0.667364	0.33	0.947699
2	0.312	0.551	4	0.667364	0.29	0.951883
2	0.312	0.551	5	0.667364	0.32	0.956067
2	0.312	0.551	6	0.667364	0.33	0.972803
2	0.312	0.551	7	0.667364	0.32	0.970711
2	0.312	0.551	8	0.667364	0.33	0.962343
2	0.312	0.551	9	0.667364	0.36	0.974895
2	0.312	0.558	0	0.661088	0.32	0.92887
2	0.312	0.558	1	0.661088	0.32	0.968619
2	0.312	0.558	2	0.661088	0.32	0.979079
2	0.312	0.558	3	0.661088	0.3	0.964435
2	0.312	0.558	4	0.661088	0.32	0.968619
2	0.312	0.558	5	0.661088	0.31	0.958159
2	0.312	0.558	6	0.661088	0.31	0.962343
2	0.312	0.558	7	0.661088	0.27	0.951883
2	0.312	0.558	8	0.661088	0.29	0.962343
2	0.312	0.558	9	0.661088	0.29	0.964435
2	0.312	0.566	0	0.654812	0.34	0.970711
2	0.312	0.566	1	0.654812	0.34	0.968619
2	0.312	0.566	2	0.654812	0.3	0.966527
2	0.312	0.566	3	0.654812	0.31	0.970711
2	0.312	0.566	4	0.654812	0.27	0.964435
2	0.312	0.566	5	0.654812	0.31	0.962343
2	0.312	0.566	6	0.654812	0.34	0.974895
2	0.312	0.566	7	0.654812	0.34	0.979079
2	0.312	0.566	8	0.654812	0.3	0.966527
2	0.312	0.566	9	0.654812	0.3	0.974895
2	0.312	0.571	0	0.650628	0.32	0.976987
2	0.312	0.571	1	0.650628	0.3	0.966527
2	0.312	0.571	2	0.650628	0.28	0.956067
2	0.312	0.571	3	0.650628	0.3	0.966527
2	0.312	0.571	4	0.650628	0.34	0.972803
2	0.312	0.571	5	0.650628	0.31	0.970711
2	0.312	0.571	6	0.650628	0.32	0.976987
2	0.312	0.571	7	0.650628	0.26	0.939331
2	0.312	0.571	8	0.650628	0.32	0.974895
2	0.312	0.571	9	0.650628	0.27	0.943515
2	0.312	0.579	0	0.644351	0.31	0.939331
2	0.312	0.579	1	0.644351	0.31	0.964435
2	0.312	0.579	2	0.644351	0.27	0.966527
2	0.312	0.579	3	0.644351	0.31	0.970711
2	0.312	0.579	4	0.644351	0.29	0.974895
2	0.312	0.579	5	0.644351	0.29	0.968619
2	0.312	0.579	6	0.644351	0.3	0.966527
2	0.312	0.579	7	0.644351	0.31	0.966527
2	0.312	0.579	8	0.644351	0.31	0.953975
2	0.312	0.579	9	0.644351	0.31	0.970711
2	0.312	0.587	0	0.638075	0.25	0.949791
2	0.312	0.587	1	0.638075	0.28	0.964435
2	0.312	0.587	2	0.638075	0.27	0.964435
2	0.312	0.587	3	0.638075	0.27	0.958159
2	0.312	0.587	4	0.638075	0.24	0.960251
2	0.312	0.587	5	0.638075	0.26	0.958159
2	0.312	0.587	6	0.638075	0.27	0.966527
2	0.312	0.587	7	0.638075	0.28	0.976987
2	0.312	0.587	8	0.638075	0.32	0.972803
2	0.312	0.587	9	0.638075	0.28	0.949791
2	0.312	0.592	0	0.633891	0.32	0.972803
2	0.312	0.592	1	0.633891	0.32	0.972803
2	0.312	0.592	2	0.633891	0.27	0.941423
2	0.312	0.592	3	0.633891	0.32	0.953975
2	0.312	0.592	4	0.633891	0.31	0.956067
2	0.312	0.592	5	0.633891	0.27	0.966527
2	0.312	0.592	6	0.633891	0.32	0.976987
2	0.312	0.592	7	0.633891	0.31	0.974895
2	0.312	0.592	8	0.633891	0.25	0.958159
2	0.312	0.592	9	0.633891	0.33	0.972803
2	0.312	0.6	0	0.627615	0.26	0.926778
2	0.312	0.6	1	0.627615	0.27	0.974895
2	0.312	0.6	2	0.627615	0.31	0.972803
2	0.312	0.6	3	0.627615	0.31	0.974895
2	0.312	0.6	4	0.627615	0.28	0.962343
2	0.312	0.6	5	0.627615	0.27	0.953975
2	0.312	0.6	6	0.627615	0.3	0.953975
2	0.312	0.6	7	0.627615	0.34	0.976987
2	0.312	0.6	8	0.627615	0.35	0.972803
2	0.312	0.6	9	0.627615	0.23	0.939331
2	0.312	0.605	0	0.623431	0.27	0.953975
2	0.312	0.605	1	0.623431	0.26	0.964435
2	0.312	0.605	2	0.623431	0.27	0.962343
2	0.312	0.605	3	0.623431	0.29	0.972803
2	0.312	0.605	4	0.623431	0.32	0.968619
2	0.312	0.605	5	0.623431	0.28	0.964435
2	0.312	0.605	6	0.623431	0.29	0.958159
2	0.312	0.605	7	0.623431	0.29	0.970711
2	0.312	0.605	8	0.623431	0.31	0.956067
2	0.312	0.605	9	0.623431	0.32	0.976987
2	0.312	0.613	0	0.617155	0.29	0.970711
2	0.312	0.613	1	0.617155	0.27	0.970711
2	0.312	0.613	2	0.617155	0.31	0.964435
2	0.312	0.613	3	0.617155	0.3	0.976987
2	0.312	0.613	4	0.617155	0.3	0.960251
2	0.312	0.613	5	0.617155	0.28	0.949791
2	0.312	0.613	6	0.617155	0.23	0.951883
2	0.312	0.613	7	0.617155	0.29	0.972803
2	0.312	0.613	8	0.617155	0.29	0.976987
2	0.312	0.613	9	0.617155	0.3	0.972803
2	0.312	0.621	0	0.610879	0.3	0.972803
2	0.312	0.621	1	0.610879	0.27	0.964435
2	0.312	0.621	2	0.610879	0.29	0.968619
2	0.312	0.621	3	0.610879	0.29	0.976987
2	0.312	0.621	4	0.610879	0.32	0.974895
2	0.312	0.621	5	0.610879	0.28	0.974895
2	0.312	0.621	6	0.610879	0.26	0.979079
2	0.312	0.621	7	0.610879	0.28	0.92887
2	0.312	0.621	8	0.610879	0.25	0.941423
2	0.312	0.621	9	0.610879	0.28	0.962343
2	0.312	0.626	0	0.606695	0.29	0.968619
2	0.312	0.626	1	0.606695	0.31	0.972803
2	0.312	0.626	2	0.606695	0.3	0.972803
2	0.312	0.626	3	0.606695	0	0.889121
2	0.312	0.626	4	0.606695	0.3	0.964435
2	0.312	0.626	5	0.606695	0.28	0.960251
2	0.312	0.626	6	0.606695	0.28	0.962343
2	0.312	0.626	7	0.606695	0	0.889121
2	0.312	0.626	8	0.606695	0.31	0.968619
2	0.312	0.626	9	0.606695	0.25	0.947699
2	0.312	0.634	0	0.600418	0.25	0.956067
2	0.312	0.634	1	0.600418	0.25	0.970711
2	0.312	0.634	2	0.600418	0.27	0.920502
2	0.312	0.634	3	0.600418	0.26	0.962343
2	0.312	0.634	4	0.600418	0.27	0.953975
2	0.312	0.634	5	0.600418	0.29	0.958159
2	0.312	0.634	6	0.600418	0.31	0.966527
2	0.312	0.634	7	0.600418	0.25	0.949791
2	0.312	0.634	8	0.600418	0.25	0.968619
2	0.312	0.634	9	0.600418	0.26	0.972803
2	0.312	0.642	0	0.594142	0.23	0.956067
2	0.312	0.642	1	0.594142	0.29	0.968619
2	0.312	0.642	2	0.594142	0.29	0.970711
2	0.312	0.642	3	0.594142	0.23	0.962343
2	0.312	0.642	4	0.594142	0.25	0.974895
2	0.312	0.642	5	0.594142	0.28	0.972803
2	0.312	0.642	6	0.594142	0.29	0.964435
2	0.312	0.642	7	0.594142	0.26	0.966527
2	0.312	0.642	8	0.594142	0.27	0.976987
2	0.312	0.642	9	0.594142	0.28	0.972803
2	0.312	0.647	0	0.589958	0.29	0.966527
2	0.312	0.647	1	0.589958	0.24	0.960251
2	0.312	0.647	2	0.589958	0.27	0.970711
2	0.312	0.647	3	0.589958	0.23	0.92887
2	0.312	0.647	4	0.589958	0.24	0.943515
2	0.312	0.647	5	0.589958	0.23	0.953975
2	0.312	0.647	6	0.589958	0.24	0.958159
2	0.312	0.647	7	0.589958	0.23	0.960251
2	0.312	0.647	8	0.589958	0.22	0.968619
2	0.312	0.647	9	0.589958	0.27	0.974895
2	0.312	0.655	0	0.583682	0.26	0.949791
2	0.312	0.655	1	0.583682	0.25	0.958159
2	0.312	0.655	2	0.583682	0.25	0.947699
2	0.312	0.655	3	0.583682	0.25	0.962343
2	0.312	0.655	4	0.583682	0.27	0.966527
2	0.312	0.655	5	0.583682	0.26	0.974895
2	0.312	0.655	6	0.583682	0.23	0.962343
2	0.312	0.655	7	0.583682	0.24	0.956067
2	0.312	0.655	8	0.583682	0.18	0.92887
2	0.312	0.655	9	0.583682	0.21	0.947699
2	0.312	0.662	0	0.577406	0.24	0.947699
2	0.312	0.662	1	0.577406	0.27	0.970711
2	0.312	0.662	2	0.577406	0.25	0.951883
2	0.312	0.662	3	0.577406	0.26	0.964435
2	0.312	0.662	4	0.577406	0.24	0.937238
2	0.312	0.662	5	0.577406	0.25	0.974895
2	0.312	0.662	6	0.577406	0.24	0.945607
2	0.312	0.662	7	0.577406	0.24	0.964435
2	0.312	0.662	8	0.577406	0.24	0.979079
2	0.312	0.662	9	0.577406	0.24	0.947699
2	0.312	0.668	0	0.573222	0.29	0.972803
2	0.312	0.668	1	0.573222	0.25	0.972803
2	0.312	0.668	2	0.573222	0.26	0.976987
2	0.312	0.668	3	0.573222	0.29	0.964435
2	0.312	0.668	4	0.573222	0.24	0.945607
2	0.312	0.668	5	0.573222	0.23	0.972803
2	0.312	0.668	6	0.573222	0.25	0.958159
2	0.312	0.668	7	0.573222	0.19	0.956067
2	0.312	0.668	8	0.573222	0.2	0.958159
2	0.312	0.668	9	0.573222	0.24	0.953975
2	0.312	0.675	0	0.566946	0.25	0.974895
2	0.312	0.675	1	0.566946	0.26	0.962343
2	0.312	0.675	2	0.566946	0.24	0.947699
2	0.312	0.675	3	0.566946	0.26	0.974895
2	0.312	0.675	4	0.566946	0.29	0.972803
2	0.312	0.675	5	0.566946	0.25	0.964435
2	0.312	0.675	6	0.566946	0.23	0.974895
2	0.312	0.675	7	0.566946	0.25	0.924686
2	0.312	0.675	8	0.566946	0.23	0.964435
2	0.312	0.675	9	0.566946	0.25	0.972803
2	0.312	0.683	0	0.560669	0.2	0.960251
2	0.312	0.683	1	0.560669	0.21	0.976987
2	0.312	0.683	2	0.560669	0.25	0.956067
2	0.312	0.683	3	0.560669	0.24	0.956067
2	0.312	0.683	4	0.560669	0.23	0.962343
2	0.312	0.683	5	0.560669	0.24	0.972803
2	0.312	0.683	6	0.560669	0.26	0.966527
2	0.312	0.683	7	0.560669	0.21	0.947699
2	0.312	0.683	8	0.560669	0.23	0.964435
2	0.312	0.683	9	0.560669	0.22	0.960251
2	0.312	0.688	0	0.556485	0.27	0.964435
2	0.312	0.688	1	0.556485	0.22	0.951883
2	0.312	0.688	2	0.556485	0.23	0.972803
2	0.312	0.688	3	0.556485	0.27	0.951883
2	0.312	0.688	4	0.556485	0.22	0.939331
2	0.312	0.688	5	0.556485	0.21	0.949791
2	0.312	0.688	6	0.556485	0.25	0.970711
2	0.312	0.688	7	0.556485	0.25	0.976987
2	0.312	0.688	8	0.556485	0.23	0.968619
2	0.312	0.688	9	0.556485	0.23	0.960251
2	0.312	0.696	0	0.550209	0.22	0.953975
2	0.312	0.696	1	0.550209	0.23	0.964435
2	0.312	0.696	2	0.550209	0.22	0.976987
2	0.312	0.696	3	0.550209	0.21	0.960251
2	0.312	0.696	4	0.550209	0.2	0.926778
2	0.312	0.696	5	0.550209	0.23	0.970711
2	0.312	0.696	6	0.550209	0.26	0.972803
2	0.312	0.696	7	0.550209	0.23	0.949791
2	0.312	0.696	8	0.550209	0.21	0.945607
2	0.312	0.696	9	0.550209	0.22	0.964435
3	0.628	0.628	-1	0.569038	0.2	0.92887
3	0.628	0.63	0	0.566946	0.2	0.92887
3	0.628	0.63	1	0.566946	0.2	0.92887
3	0.628	0.63	2	0.566946	0.2	0.92887
3	0.628	0.63	3	0.566946	0.2	0.92887
3	0.628	0.63	4	0.566946	0.2	0.92887
3	0.628	0.63	5	0.566946	0.2	0.92887
3	0.628	0.63	6	0.566946	0.2	0.92887
3	0.628	0.63	7	0.566946	0.2	0.92887
3	0.628	0.63	8	0.566946	0.2	0.92887
3	0.628	0.63	9	0.566946	0.2	0.92887
3	0.628	0.635	0	0.562762	0.2	0.92887
3	0.628	0.635	1	0.562762	0.2	0.933054
3	0.628	0.635	2	0.562762	0.2	0.92887
3	0.628	0.635	3	0.562762	0.2	0.933054
3	0.628	0.635	4	0.562762	0.2	0.92887
3	0.628	0.635	5	0.562762	0.2	0.92887
3	0.628	0.635	6	0.562762	0.19	0.922594
3	0.628	0.635	7	0.562762	0.2	0.92887
3	0.628	0.635	8	0.562762	0.19	0.920502
3	0.628	0.635	9	0.562762	0.2	0.92887
3	0.628	0.637	0	0.560669	0.19	0.922594
3	0.628	0.637	1	0.560669	0.2	0.92887
3	0.628	0.637	2	0.560669	0.19	0.920502
3	0.628	0.637	3	0.560669	0.2	0.930962
3	0.628	0.637	4	0.560669	0.2	0.930962
3	0.628	0.637	5	0.560669	0.19	0.922594
3	0.628	0.637	6	0.560669	0.2	0.930962
3	0.628	0.637	7	0.560669	0.2	0.92887
3	0.628	0.637	8	0.560669	0.19	0.924686
3	0.628	0.637	9	0.560669	0.19	0.922594
3	0.628	0.642	0	0.556485	0.2	0.930962
3	0.628	0.642	1	0.556485	0.2	0.92887
3	0.628	0.642	2	0.556485	0.19	0.920502
3	0.628	0.642	3	0.556485	0.2	0.922594
3	0.628	0.642	4	0.556485	0.2	0.926778
3	0.628	0.642	5	0.556485	0.19	0.920502
3	0.628	0.642	6	0.556485	0.18	0.926778
3	0.628	0.642	7	0.556485	0.2	0.933054
3	0.628	0.642	8	0.556485	0.2	0.922594
3	0.628	0.642	9	0.556485	0.19	0.92887
3	0.628	0.645	0	0.554393	0.2	0.92887
3	0.628	0.645	1	0.554393	0.19	0.933054
3	0.628	0.645	2	0.554393	0.2	0.935146
3	0.628	0.645	3	0.554393	0.19	0.926778
3	0.628	0.645	4	0.554393	0.19	0.924686
3	0.628	0.645	5	0.554393	0.18	0.912134
3	0.628	0.645	6	0.554393	0.2	0.930962
3	0.628	0.645	7	0.554393	0.2	0.933054
3	0.628	0.645	8	0.554393	0.2	0.935146
3	0.628	0.645	9	0.554393	0.2	0.926778
3	0.628	0.65	0	0.550209	0.17	0.920502
3	0.628	0.65	1	0.550209	0.2	0.933054
3	0.628	0.65	2	0.550209	0.2	0.92887
3	0.628	0.65	3	0.550209	0.2	0.92887
3	0.628	0.65	4	0.550209	0.2	0.922594
3	0.628	0.65	5	0.550209	0.2	0.933054
3	0.628	0.65	6	0.550209	0.19	0.933054
3	0.628	0.65	7	0.550209	0.19	0.926778
3	0.628	0.65	8	0.550209	0.17	0.910042
3	0.628	0.65	9	0.550209	0.2	0.924686
3	0.628	0.652	0	0.548117	0.18	0.922594
3	0.628	0.652	1	0.548117	0.18	0.922594
3	0.628	0.652	2	0.548117	0.2	0.924686
3	0.628	0.652	3	0.548117	0.18	0.926778
3	0.628	0.652	4	0.548117	0.19	0.922594
3	0.628	0.65	5	0.550209	0.17	0.910042
3	0.628	0.652	6	0.548117	0.2	0.933054
3	0.628	0.652	7	0.548117	0.18	0.91841
3	0.628	0.652	8	0.548117	0.17	0.922594
3	0.628	0.652	9	0.548117	0.2	0.935146
3	0.628	0.657	0	0.543933	0.18	0.933054
3	0.628	0.657	1	0.543933	0.18	0.920502
3	0.628	0.657	2	0.543933	0.18	0.939331
3	0.628	0.657	3	0.543933	0.19	0.943515
3	0.628	0.657	4	0.543933	0.18	0.930962
3	0.628	0.657	5	0.543933	0.18	0.92887
3	0.628	0.657	6	0.543933	0.19	0.926778
3	0.628	0.657	7	0.543933	0.18	0.922594
3	0.628	0.657	8	0.543933	0.19	0.935146
3	0.628	0.655	9	0.546025	0.17	0.912134
3	0.628	0.659	0	0.541841	0.16	0.916318
3	0.628	0.659	1	0.541841	0.19	0.935146
3	0.628	0.657	2	0.543933	0.19	0.916318
3	0.628	0.659	3	0.541841	0.18	0.924686
3	0.628	0.659	4	0.541841	0.19	0.922594
3	0.628	0.659	5	0.541841	0.2	0.92887
3	0.628	0.659	6	0.541841	0.19	0.926778
3	0.628	0.659	7	0.541841	0.2	0.935146
3	0.628	0.659	8	0.541841	0.2	0.937238
3	0.628	0.659	9	0.541841	0.2	0.935146
3	0.628	0.664	0	0.537657	0.18	0.926778
3	0.628	0.664	1	0.537657	0.19	0.930962
3	0.628	0.662	2	0.539749	0.16	0.930962
3	0.628	0.664	3	0.537657	0.19	0.935146
3	0.628	0.664	4	0.537657	0.17	0.937238
3	0.628	0.664	5	0.537657	0.17	0.926778
3	0.628	0.662	6	0.539749	0.2	0.926778
3	0.628	0.662	7	0.539749	0.16	0.926778
3	0.628	0.664	8	0.537657	0.2	0.930962
3	0.628	0.664	9	0.537657	0.16	0.916318
3	0.628	0.667	0	0.535565	0.17	0.937238
3	0.628	0.667	1	0.535565	0.19	0.933054
3	0.628	0.667	2	0.535565	0.19	0.916318
3	0.628	0.667	3	0.535565	0.18	0.916318
3	0.628	0.664	4	0.537657	0.16	0.926778
3	0.628	0.667	5	0.535565	0.19	0.926778
3	0.628	0.667	6	0.535565	0.19	0.930962
3	0.628	0.667	7	0.535565	0.15	0.916318
3	0.628	0.667	8	0.535565	0.17	0.924686
3	0.628	0.667	9	0.535565	0.17	0.922594
3	0.628	0.672	0	0.531381	0.2	0.91841
3	0.628	0.672	1	0.531381	0.18	0.933054
3	0.628	0.669	2	0.533473	0.15	0.901674
3	0.628	0.672	3	0.531381	0.19	0.941423
3	0.628	0.669	4	0.533473	0.2	0.924686
3	0.628	0.672	5	0.531381	0.17	0.91841
3	0.628	0.672	6	0.531381	0.17	0.916318
3	0.628	0.672	7	0.531381	0.19	0.92887
3	0.628	0.672	8	0.531381	0.2	0.933054
3	0.628	0.672	9	0.531381	0.17	0.912134
3	0.628	0.676	0	0.527197	0.2	0.924686
3	0.628	0.676	1	0.527197	0.17	0.912134
3	0.628	0.674	2	0.529289	0.18	0.914226
3	0.628	0.676	3	0.527197	0.17	0.91841
3	0.628	0.676	4	0.527197	0.18	0.937238
3	0.628	0.676	5	0.527197	0.19	0.930962
3	0.628	0.676	6	0.527197	0.17	0.916318
3	0.628	0.676	7	0.527197	0	0.891213
3	0.628	0.676	8	0.527197	0.19	0.92887
3	0.628	0.674	9	0.529289	0.19	0.920502
3	0.628	0.679	0	0.525105	0.16	0.91841
3	0.628	0.679	1	0.525105	0.19	0.956067
3	0.628	0.679	2	0.525105	0.17	0.930962
3	0.628	0.679	3	0.525105	0.17	0.91841
3	0.628	0.679	4	0.525105	0.17	0.924686
3	0.628	0.679	5	0.525105	0.17	0.91841
3	0.628	0.679	6	0.525105	0.17	0.930962
3	0.628	0.679	7	0.525105	0.2	0.941423
3	0.628	0.679	8	0.525105	0.16	0.922594
3	0.628	0.679	9	0.525105	0	0.891213
3	0.628	0.681	0	0.523013	0.17	0.920502
3	0.628	0.684	1	0.520921	0.17	0.910042
3	0.628	0.681	2	0.523013	0.13	0.901674
3	0.628	0.684	3	0.520921	0.19	0.926778
3	0.628	0.684	4	0.520921	0.16	0.920502
3	0.628	0.684	5	0.520921	0.19	0.947699
3	0.628	0.684	6	0.520921	0.18	0.920502
3	0.628	0.684	7	0.520921	0.17	0.935146
3	0.628	0.684	8	0.520921	0.19	0.941423
3	0.628	0.684	9	0.520921	0.17	0.922594
3	0.628	0.686	0	0.518828	0.16	0.90795
3	0.628	0.686	1	0.518828	0.15	0.90795
3	0.628	0.686	2	0.518828	0.17	0.926778
3	0.628	0.686	3	0.518828	0.18	0.916318
3	0.628	0.684	4	0.520921	0	0.884937
3	0.628	0.686	5	0.518828	0.19	0.933054
3	0.628	0.684	6	0.520921	0.16	0.905858
3	0.628	0.686	7	0.518828	0.17	0.935146
3	0.628	0.686	8	0.518828	0.19	0.92887
3	0.628	0.686	9	0.518828	0.16	0.941423
3	0.628	0.691	0	0.514644	0.19	0.92887
3	0.628	0.691	1	0.514644	0	0.891213
3	0.628	0.691	2	0.514644	0.2	0.939331
3	0.628	0.691	3	0.514644	0.16	0.922594
3	0.628	0.691	4	0.514644	0.17	0.92887
3	0.628	0.691	5	0.514644	0.17	0.912134
3	0.628	0.691	6	0.514644	0	0.891213
3	0.628	0.691	7	0.514644	0.16	0.920502
3	0.628	0.691	8	0.514644	0.19	0.922594
3	0.628	0.691	9	0.514644	0.16	0.924686
3	0.628	0.693	0	0.512552	0.15	0.90795
3	0.628	0.691	1	0.514644	0.16	0.922594
3	0.628	0.693	2	0.512552	0.16	0.924686
3	0.628	0.693	3	0.512552	0.16	0.905858
3	0.628	0.693	4	0.512552	0.14	0.924686
3	0.628	0.693	5	0.512552	0.18	0.92887
3	0.628	0.693	6	0.512552	0.18	0.924686
3	0.628	0.693	7	0.512552	0.17	0.926778
3	0.628	0.693	8	0.512552	0.16	0.926778
3	0.628	0.691	9	0.514644	0.16	0.912134
3	0.628	0.698	0	0.508368	0.18	0.939331
3	0.628	0.698	1	0.508368	0.15	0.90795
3	0.628	0.696	2	0.51046	0.14	0.91841
3	0.628	0.698	3	0.508368	0	0.884937
3	0.628	0.698	4	0.508368	0	0.884937
3	0.628	0.698	5	0.508368	0.15	0.922594
3	0.628	0.698	6	0.508368	0.18	0.935146
3	0.628	0.698	7	0.508368	0.16	0.90795
3	0.628	0.698	8	0.508368	0.15	0.903766
3	0.628	0.696	9	0.51046	0.17	0.90795
4	0.377	0.377	-1	0.831197	0.43	0.942308
4	0.377	0.382	0	0.826923	0.43	0.944444
4	0.377	0.382	1	0.826923	0.43	0.942308
4	0.377	0.382	2	0.826923	0.42	0.940171
4	0.377	0.382	3	0.826923	0.43	0.942308
4	0.377	0.382	4	0.826923	0.43	0.942308
4	0.377	0.382	5	0.826923	0.43	0.942308
4	0.377	0.382	6	0.826923	0.43	0.942308
4	0.377	0.382	7	0.826923	0.43	0.942308
4	0.377	0.382	8	0.826923	0.42	0.938034
4	0.377	0.382	9	0.826923	0.43	0.942308
4	0.377	0.389	0	0.820513	0.42	0.942308
4	0.377	0.387	1	0.82265	0.42	0.938034
4	0.377	0.389	2	0.820513	0.42	0.938034
[truncated: 2,230 more rows]
