# Supplementary material for: A proof of concept for wear/non-wear classification using accelerometer data in daily activity recording: Synthetic algorithm leveraging probability and continuity of zero counts
Source: PLoS One. 2024 Oct 22;19(10):e0309917. doi: 10.1371/journal.pone.0309917 (PMC11495570; doi:10.1371/journal.pone.0309917)
Supplement: S2 Data — (XLSX) [file pone.0309917.s003.xlsx]

## Sheet: validation
ID	simulation_number	rsedentaryzero_simulated	recall_original	precision_original	specificity_original	accuracy_original	recall_current	precision_current	specificity_current	accuracy_current	recall_proposed	precision_proposed	specificity_proposed	accuracy_proposed
0	-1	0.391198	0.942197	0.996942	0.999086	0.985417	1	0.88491	0.958867	0.96875	0.971098	1	1	0.993056
0	0	0.420538	0.907514	0.996825	0.999086	0.977083	1	0.88491	0.958867	0.96875	0.973988	1	1	0.99375
0	1	0.420538	0.907514	0.996825	0.999086	0.977083	1	0.88491	0.958867	0.96875	0.973988	1	1	0.99375
0	2	0.420538	0.907514	0.996825	0.999086	0.977083	1	0.88491	0.958867	0.96875	0.973988	1	1	0.99375
0	3	0.420538	0.907514	0.996825	0.999086	0.977083	1	0.88491	0.958867	0.96875	0.973988	1	1	0.99375
0	4	0.420538	0.907514	0.996825	0.999086	0.977083	1	0.88491	0.958867	0.96875	0.973988	1	1	0.99375
0	5	0.420538	0.907514	0.996825	0.999086	0.977083	1	0.88491	0.958867	0.96875	0.973988	1	1	0.99375
0	6	0.420538	0.907514	0.996825	0.999086	0.977083	1	0.88491	0.958867	0.96875	0.973988	1	1	0.99375
0	7	0.420538	0.907514	0.996825	0.999086	0.977083	1	0.88491	0.958867	0.96875	0.973988	1	1	0.99375
0	8	0.420538	0.907514	0.996825	0.999086	0.977083	1	0.88491	0.958867	0.96875	0.973988	1	1	0.99375
0	9	0.420538	0.907514	0.996825	0.999086	0.977083	1	0.88491	0.958867	0.96875	0.973988	1	1	0.99375
0	0	0.425428	0.901734	0.996805	0.999086	0.975694	1	0.88491	0.958867	0.96875	0.973988	1	1	0.99375
0	1	0.425428	0.901734	0.996805	0.999086	0.975694	1	0.88491	0.958867	0.96875	0.973988	1	1	0.99375
0	2	0.425428	0.901734	0.996805	0.999086	0.975694	0.991329	0.884021	0.958867	0.966667	0.973988	1	1	0.99375
0	3	0.425428	0.901734	0.996805	0.999086	0.975694	1	0.88491	0.958867	0.96875	0.973988	1	1	0.99375
0	4	0.425428	0.901734	0.996805	0.999086	0.975694	1	0.88491	0.958867	0.96875	0.973988	1	1	0.99375
0	5	0.425428	0.901734	0.996805	0.999086	0.975694	1	0.88491	0.958867	0.96875	0.973988	1	1	0.99375
0	6	0.425428	0.901734	0.996805	0.999086	0.975694	0.99422	0.884319	0.958867	0.967361	0.973988	1	1	0.99375
0	7	0.425428	0.901734	0.996805	0.999086	0.975694	1	0.88491	0.958867	0.96875	0.973988	1	1	0.99375
0	8	0.425428	0.901734	0.996805	0.999086	0.975694	1	0.88491	0.958867	0.96875	0.973988	1	1	0.99375
0	9	0.425428	0.901734	0.996805	0.999086	0.975694	1	0.88491	0.958867	0.96875	0.973988	1	1	0.99375
0	0	0.432763	0.893064	0.996774	0.999086	0.973611	0.99422	0.884319	0.958867	0.967361	0.973988	1	1	0.99375
0	1	0.432763	0.893064	0.996774	0.999086	0.973611	0.99422	0.884319	0.958867	0.967361	0.973988	1	1	0.99375
0	2	0.432763	0.893064	0.996774	0.999086	0.973611	1	0.88491	0.958867	0.96875	0.973988	1	1	0.99375
0	3	0.432763	0.893064	0.996774	0.999086	0.973611	1	0.88491	0.958867	0.96875	0.973988	1	1	0.99375
0	4	0.432763	0.893064	0.996774	0.999086	0.973611	1	0.88491	0.958867	0.96875	0.973988	1	1	0.99375
0	5	0.432763	0.893064	0.996774	0.999086	0.973611	1	0.88491	0.958867	0.96875	0.973988	1	1	0.99375
0	6	0.432763	0.893064	0.996774	0.999086	0.973611	0.99422	0.884319	0.958867	0.967361	0.973988	1	1	0.99375
0	7	0.432763	0.893064	0.996774	0.999086	0.973611	1	0.88491	0.958867	0.96875	0.973988	1	1	0.99375
0	8	0.432763	0.893064	0.996774	0.999086	0.973611	1	0.88491	0.958867	0.96875	0.973988	1	1	0.99375
0	9	0.432763	0.893064	0.996774	0.999086	0.973611	1	0.88491	0.958867	0.96875	0.973988	1	1	0.99375
0	0	0.437653	0.887283	0.996753	0.999086	0.972222	1	0.88491	0.958867	0.96875	0.973988	1	1	0.99375
0	1	0.437653	0.887283	0.996753	0.999086	0.972222	1	0.88491	0.958867	0.96875	0.973988	1	1	0.99375
0	2	0.437653	0.887283	0.996753	0.999086	0.972222	0.99422	0.884319	0.958867	0.967361	0.973988	1	1	0.99375
0	3	0.437653	0.887283	0.996753	0.999086	0.972222	1	0.88491	0.958867	0.96875	0.973988	1	1	0.99375
0	4	0.437653	0.887283	0.996753	0.999086	0.972222	1	0.88491	0.958867	0.96875	0.973988	1	1	0.99375
0	5	0.437653	0.887283	0.996753	0.999086	0.972222	0.991329	0.884021	0.958867	0.966667	0.973988	1	1	0.99375
0	6	0.437653	0.887283	0.996753	0.999086	0.972222	1	0.88491	0.958867	0.96875	0.973988	1	1	0.99375
0	7	0.437653	0.887283	0.996753	0.999086	0.972222	1	0.88491	0.958867	0.96875	0.973988	1	1	0.99375
0	8	0.437653	0.887283	0.996753	0.999086	0.972222	1	0.88491	0.958867	0.96875	0.973988	1	1	0.99375
0	9	0.437653	0.887283	0.996753	0.999086	0.972222	1	0.88491	0.958867	0.96875	0.973988	1	1	0.99375
0	0	0.444988	0.878613	0.996721	0.999086	0.970139	1	0.88491	0.958867	0.96875	0.976879	1	1	0.994444
0	1	0.444988	0.878613	0.996721	0.999086	0.970139	0.99422	0.884319	0.958867	0.967361	0.973988	1	1	0.99375
0	2	0.444988	0.878613	0.996721	0.999086	0.970139	1	0.88491	0.958867	0.96875	0.976879	1	1	0.994444
0	3	0.444988	0.878613	0.996721	0.999086	0.970139	1	0.88491	0.958867	0.96875	0.976879	1	1	0.994444
0	4	0.444988	0.878613	0.996721	0.999086	0.970139	1	0.88491	0.958867	0.96875	0.976879	1	1	0.994444
0	5	0.444988	0.878613	0.996721	0.999086	0.970139	1	0.88491	0.958867	0.96875	0.976879	1	1	0.994444
0	6	0.444988	0.878613	0.996721	0.999086	0.970139	1	0.88491	0.958867	0.96875	0.976879	1	1	0.994444
0	7	0.444988	0.878613	0.996721	0.999086	0.970139	1	0.88491	0.958867	0.96875	0.976879	1	1	0.994444
0	8	0.444988	0.878613	0.996721	0.999086	0.970139	1	0.88491	0.958867	0.96875	0.976879	1	1	0.994444
0	9	0.444988	0.878613	0.996721	0.999086	0.970139	1	0.88491	0.958867	0.96875	0.976879	1	1	0.994444
0	0	0.449878	0.872832	0.9967	0.999086	0.96875	1	0.88491	0.958867	0.96875	0.976879	1	1	0.994444
0	1	0.449878	0.872832	0.9967	0.999086	0.96875	0.99422	0.884319	0.958867	0.967361	0.976879	1	1	0.994444
0	2	0.449878	0.872832	0.9967	0.999086	0.96875	1	0.88491	0.958867	0.96875	0.976879	1	1	0.994444
0	3	0.449878	0.872832	0.9967	0.999086	0.96875	1	0.88491	0.958867	0.96875	0.976879	1	1	0.994444
0	4	0.449878	0.872832	0.9967	0.999086	0.96875	0.988439	0.883721	0.958867	0.965972	0.976879	1	1	0.994444
0	5	0.449878	0.872832	0.9967	0.999086	0.96875	1	0.88491	0.958867	0.96875	0.976879	1	1	0.994444
0	6	0.449878	0.872832	0.9967	0.999086	0.96875	1	0.88491	0.958867	0.96875	0.976879	1	1	0.994444
0	7	0.449878	0.872832	0.9967	0.999086	0.96875	1	0.88491	0.958867	0.96875	0.976879	1	1	0.994444
0	8	0.449878	0.872832	0.9967	0.999086	0.96875	1	0.88491	0.958867	0.96875	0.976879	1	1	0.994444
0	9	0.449878	0.872832	0.9967	0.999086	0.96875	1	0.88491	0.958867	0.96875	0.976879	1	1	0.994444
0	0	0.457213	0.864162	0.996667	0.999086	0.966667	0.99422	0.884319	0.958867	0.967361	0.976879	1	1	0.994444
0	1	0.457213	0.864162	0.996667	0.999086	0.966667	1	0.88491	0.958867	0.96875	0.976879	1	1	0.994444
0	2	0.457213	0.864162	0.996667	0.999086	0.966667	1	0.88491	0.958867	0.96875	0.976879	1	1	0.994444
0	3	0.457213	0.864162	0.996667	0.999086	0.966667	0.991329	0.884021	0.958867	0.966667	0.976879	1	1	0.994444
0	4	0.457213	0.864162	0.996667	0.999086	0.966667	1	0.88491	0.958867	0.96875	0.976879	1	1	0.994444
0	5	0.457213	0.864162	0.996667	0.999086	0.966667	1	0.88491	0.958867	0.96875	0.976879	1	1	0.994444
0	6	0.457213	0.864162	0.996667	0.999086	0.966667	1	0.88491	0.958867	0.96875	0.976879	1	1	0.994444
0	7	0.457213	0.864162	0.996667	0.999086	0.966667	1	0.88491	0.958867	0.96875	0.976879	1	1	0.994444
0	8	0.457213	0.864162	0.996667	0.999086	0.966667	0.99422	0.884319	0.958867	0.967361	0.976879	1	1	0.994444
0	9	0.457213	0.864162	0.996667	0.999086	0.966667	1	0.88491	0.958867	0.96875	0.976879	1	1	0.994444
0	0	0.462103	0.858382	0.996644	0.999086	0.965278	0.991329	0.884021	0.958867	0.966667	0.976879	1	1	0.994444
0	1	0.462103	0.858382	0.996644	0.999086	0.965278	1	0.88491	0.958867	0.96875	0.976879	1	1	0.994444
0	2	0.462103	0.858382	0.996644	0.999086	0.965278	1	0.88491	0.958867	0.96875	0.976879	1	1	0.994444
0	3	0.462103	0.858382	0.996644	0.999086	0.965278	1	0.88491	0.958867	0.96875	0.976879	1	1	0.994444
0	4	0.462103	0.858382	0.996644	0.999086	0.965278	1	0.88491	0.958867	0.96875	0.976879	1	1	0.994444
0	5	0.462103	0.858382	0.996644	0.999086	0.965278	0.99422	0.884319	0.958867	0.967361	0.976879	1	1	0.994444
0	6	0.462103	0.858382	0.996644	0.999086	0.965278	1	0.88491	0.958867	0.96875	0.976879	1	1	0.994444
0	7	0.462103	0.858382	0.996644	0.999086	0.965278	1	0.88491	0.958867	0.96875	0.976879	1	1	0.994444
0	8	0.462103	0.858382	0.996644	0.999086	0.965278	1	0.88491	0.958867	0.96875	0.976879	1	1	0.994444
0	9	0.462103	0.858382	0.996644	0.999086	0.965278	0.991329	0.884021	0.958867	0.966667	0.976879	1	1	0.994444
0	0	0.469438	0.849711	0.99661	0.999086	0.963194	1	0.88491	0.958867	0.96875	0.976879	1	1	0.994444
0	1	0.469438	0.849711	0.99661	0.999086	0.963194	1	0.88491	0.958867	0.96875	0.976879	1	1	0.994444
0	2	0.469438	0.849711	0.99661	0.999086	0.963194	1	0.88491	0.958867	0.96875	0.976879	1	1	0.994444
0	3	0.469438	0.849711	0.99661	0.999086	0.963194	1	0.88491	0.958867	0.96875	0.976879	1	1	0.994444
0	4	0.469438	0.849711	0.99661	0.999086	0.963194	1	0.88491	0.958867	0.96875	0.976879	1	1	0.994444
0	5	0.469438	0.849711	0.99661	0.999086	0.963194	1	0.88491	0.958867	0.96875	0.976879	1	1	0.994444
0	6	0.469438	0.849711	0.99661	0.999086	0.963194	1	0.88491	0.958867	0.96875	0.976879	1	1	0.994444
0	7	0.469438	0.849711	0.99661	0.999086	0.963194	1	0.88491	0.958867	0.96875	0.976879	1	1	0.994444
0	8	0.469438	0.849711	0.99661	0.999086	0.963194	1	0.88491	0.958867	0.96875	0.976879	1	1	0.994444
0	9	0.469438	0.849711	0.99661	0.999086	0.963194	1	0.88491	0.958867	0.96875	0.976879	1	1	0.994444
0	0	0.474328	0.843931	0.996587	0.999086	0.961806	1	0.88491	0.958867	0.96875	0.979769	1	1	0.995139
0	1	0.474328	0.843931	0.996587	0.999086	0.961806	1	0.88491	0.958867	0.96875	0.979769	1	1	0.995139
0	2	0.474328	0.843931	0.996587	0.999086	0.961806	1	0.88491	0.958867	0.96875	0.979769	1	1	0.995139
0	3	0.474328	0.843931	0.996587	0.999086	0.961806	1	0.88491	0.958867	0.96875	0.979769	1	1	0.995139
0	4	0.474328	0.843931	0.996587	0.999086	0.961806	1	0.88491	0.958867	0.96875	0.979769	1	1	0.995139
0	5	0.474328	0.843931	0.996587	0.999086	0.961806	1	0.88491	0.958867	0.96875	0.979769	1	1	0.995139
0	6	0.474328	0.843931	0.996587	0.999086	0.961806	1	0.88491	0.958867	0.96875	0.979769	1	1	0.995139
0	7	0.474328	0.843931	0.996587	0.999086	0.961806	1	0.88491	0.958867	0.96875	0.979769	1	1	0.995139
0	8	0.474328	0.843931	0.996587	0.999086	0.961806	0.99422	0.884319	0.958867	0.967361	0.979769	1	1	0.995139
0	9	0.474328	0.843931	0.996587	0.999086	0.961806	1	0.88491	0.958867	0.96875	0.979769	1	1	0.995139
0	0	0.481663	0.83526	0.996552	0.999086	0.959722	1	0.88491	0.958867	0.96875	0.979769	1	1	0.995139
0	1	0.481663	0.83526	0.996552	0.999086	0.959722	0.99422	0.884319	0.958867	0.967361	0.979769	1	1	0.995139
0	2	0.481663	0.83526	0.996552	0.999086	0.959722	1	0.88491	0.958867	0.96875	0.979769	1	1	0.995139
0	3	0.481663	0.83526	0.996552	0.999086	0.959722	0.99422	0.884319	0.958867	0.967361	0.979769	1	1	0.995139
0	4	0.481663	0.83526	0.996552	0.999086	0.959722	1	0.88491	0.958867	0.96875	0.979769	1	1	0.995139
0	5	0.481663	0.83526	0.996552	0.999086	0.959722	0.991329	0.884021	0.958867	0.966667	0.979769	1	1	0.995139
0	6	0.481663	0.83526	0.996552	0.999086	0.959722	1	0.88491	0.958867	0.96875	0.979769	1	1	0.995139
0	7	0.481663	0.83526	0.996552	0.999086	0.959722	0.991329	0.884021	0.958867	0.966667	0.979769	1	1	0.995139
0	8	0.481663	0.83526	0.996552	0.999086	0.959722	0.99422	0.884319	0.958867	0.967361	0.979769	1	1	0.995139
0	9	0.481663	0.83526	0.996552	0.999086	0.959722	1	0.88491	0.958867	0.96875	0.979769	1	1	0.995139
0	0	0.486553	0.82948	0.996528	0.999086	0.958333	1	0.88491	0.958867	0.96875	0.979769	1	1	0.995139
0	1	0.486553	0.82948	0.996528	0.999086	0.958333	1	0.88491	0.958867	0.96875	0.979769	1	1	0.995139
0	2	0.486553	0.82948	0.996528	0.999086	0.958333	1	0.88491	0.958867	0.96875	0.979769	1	1	0.995139
0	3	0.486553	0.82948	0.996528	0.999086	0.958333	0.959538	0.880637	0.958867	0.959028	0.979769	1	1	0.995139
0	4	0.486553	0.82948	0.996528	0.999086	0.958333	1	0.88491	0.958867	0.96875	0.979769	1	1	0.995139
0	5	0.486553	0.82948	0.996528	0.999086	0.958333	1	0.88491	0.958867	0.96875	0.979769	1	1	0.995139
0	6	0.486553	0.82948	0.996528	0.999086	0.958333	1	0.88491	0.958867	0.96875	0.979769	1	1	0.995139
0	7	0.486553	0.82948	0.996528	0.999086	0.958333	1	0.88491	0.958867	0.96875	0.979769	1	1	0.995139
0	8	0.486553	0.82948	0.996528	0.999086	0.958333	1	0.88491	0.958867	0.96875	0.979769	1	1	0.995139
0	9	0.486553	0.82948	0.996528	0.999086	0.958333	1	0.88491	0.958867	0.96875	0.979769	1	1	0.995139
0	0	0.493888	0.820809	0.996491	0.999086	0.95625	0.991329	0.884021	0.958867	0.966667	0.979769	1	1	0.995139
0	1	0.493888	0.820809	0.996491	0.999086	0.95625	1	0.88491	0.958867	0.96875	0.979769	1	1	0.995139
0	2	0.493888	0.820809	0.996491	0.999086	0.95625	1	0.88491	0.958867	0.96875	0.979769	1	1	0.995139
0	3	0.493888	0.820809	0.996491	0.999086	0.95625	1	0.88491	0.958867	0.96875	0.979769	1	1	0.995139
0	4	0.493888	0.820809	0.996491	0.999086	0.95625	1	0.88491	0.958867	0.96875	0.979769	1	1	0.995139
0	5	0.493888	0.820809	0.996491	0.999086	0.95625	1	0.88491	0.958867	0.96875	0.979769	1	1	0.995139
0	6	0.493888	0.820809	0.996491	0.999086	0.95625	1	0.88491	0.958867	0.96875	0.979769	1	1	0.995139
0	7	0.493888	0.820809	0.996491	0.999086	0.95625	0.99422	0.884319	0.958867	0.967361	0.979769	1	1	0.995139
0	8	0.493888	0.820809	0.996491	0.999086	0.95625	1	0.88491	0.958867	0.96875	0.979769	1	1	0.995139
0	9	0.493888	0.820809	0.996491	0.999086	0.95625	1	0.88491	0.958867	0.96875	0.979769	1	1	0.995139
0	0	0.498778	0.815029	0.996466	0.999086	0.954861	1	0.88491	0.958867	0.96875	0.982659	1	1	0.995833
0	1	0.498778	0.815029	0.996466	0.999086	0.954861	0.985549	0.88342	0.958867	0.965278	0.982659	1	1	0.995833
0	2	0.498778	0.815029	0.996466	0.999086	0.954861	0.991329	0.884021	0.958867	0.966667	0.982659	1	1	0.995833
0	3	0.498778	0.815029	0.996466	0.999086	0.954861	0.991329	0.884021	0.958867	0.966667	0.982659	1	1	0.995833
0	4	0.498778	0.815029	0.996466	0.999086	0.954861	1	0.88491	0.958867	0.96875	0.982659	1	1	0.995833
0	5	0.498778	0.815029	0.996466	0.999086	0.954861	1	0.88491	0.958867	0.96875	0.982659	1	1	0.995833
0	6	0.498778	0.815029	0.996466	0.999086	0.954861	0.991329	0.884021	0.958867	0.966667	0.982659	1	1	0.995833
0	7	0.498778	0.815029	0.996466	0.999086	0.954861	1	0.88491	0.958867	0.96875	0.982659	1	1	0.995833
0	8	0.498778	0.815029	0.996466	0.999086	0.954861	1	0.88491	0.958867	0.96875	0.982659	1	1	0.995833
0	9	0.498778	0.815029	0.996466	0.999086	0.954861	0.991329	0.884021	0.958867	0.966667	0.982659	1	1	0.995833
0	0	0.506112	0.806358	0.996429	0.999086	0.952778	0.99422	0.884319	0.958867	0.967361	0.982659	1	1	0.995833
0	1	0.506112	0.806358	0.996429	0.999086	0.952778	1	0.88491	0.958867	0.96875	0.982659	1	1	0.995833
0	2	0.506112	0.806358	0.996429	0.999086	0.952778	1	0.88491	0.958867	0.96875	0.982659	1	1	0.995833
0	3	0.506112	0.806358	0.996429	0.999086	0.952778	0.988439	0.883721	0.958867	0.965972	0.982659	1	1	0.995833
0	4	0.506112	0.806358	0.996429	0.999086	0.952778	1	0.88491	0.958867	0.96875	0.982659	1	1	0.995833
0	5	0.506112	0.806358	0.996429	0.999086	0.952778	1	0.88491	0.958867	0.96875	0.982659	1	1	0.995833
0	6	0.506112	0.806358	0.996429	0.999086	0.952778	1	0.88491	0.958867	0.96875	0.982659	1	1	0.995833
0	7	0.506112	0.806358	0.996429	0.999086	0.952778	0.991329	0.884021	0.958867	0.966667	0.982659	1	1	0.995833
0	8	0.506112	0.806358	0.996429	0.999086	0.952778	0.99422	0.884319	0.958867	0.967361	0.982659	1	1	0.995833
0	9	0.506112	0.806358	0.996429	0.999086	0.952778	1	0.88491	0.958867	0.96875	0.982659	1	1	0.995833
0	0	0.511002	0.800578	0.996403	0.999086	0.951389	1	0.88491	0.958867	0.96875	0.982659	1	1	0.995833
0	1	0.511002	0.800578	0.996403	0.999086	0.951389	0.959538	0.880637	0.958867	0.959028	0.982659	1	1	0.995833
0	2	0.511002	0.800578	0.996403	0.999086	0.951389	1	0.88491	0.958867	0.96875	0.982659	1	1	0.995833
0	3	0.511002	0.800578	0.996403	0.999086	0.951389	1	0.88491	0.958867	0.96875	0.982659	1	1	0.995833
0	4	0.511002	0.800578	0.996403	0.999086	0.951389	1	0.88491	0.958867	0.96875	0.982659	1	1	0.995833
0	5	0.511002	0.800578	0.996403	0.999086	0.951389	0.991329	0.884021	0.958867	0.966667	0.982659	1	1	0.995833
0	6	0.511002	0.800578	0.996403	0.999086	0.951389	1	0.88491	0.958867	0.96875	0.982659	1	1	0.995833
0	7	0.511002	0.800578	0.996403	0.999086	0.951389	1	0.88491	0.958867	0.96875	0.982659	1	1	0.995833
0	8	0.511002	0.800578	0.996403	0.999086	0.951389	1	0.88491	0.958867	0.96875	0.982659	1	1	0.995833
0	9	0.511002	0.800578	0.996403	0.999086	0.951389	1	0.88491	0.958867	0.96875	0.982659	1	1	0.995833
0	0	0.518337	0.791908	0.996364	0.999086	0.949306	1	0.88491	0.958867	0.96875	0.982659	1	1	0.995833
0	1	0.518337	0.791908	0.996364	0.999086	0.949306	1	0.88491	0.958867	0.96875	0.982659	1	1	0.995833
0	2	0.518337	0.791908	0.996364	0.999086	0.949306	1	0.88491	0.958867	0.96875	0.982659	1	1	0.995833
0	3	0.518337	0.791908	0.996364	0.999086	0.949306	1	0.88491	0.958867	0.96875	0.982659	1	1	0.995833
0	4	0.518337	0.791908	0.996364	0.999086	0.949306	0.991329	0.884021	0.958867	0.966667	0.982659	1	1	0.995833
0	5	0.518337	0.791908	0.996364	0.999086	0.949306	1	0.88491	0.958867	0.96875	0.982659	1	1	0.995833
0	6	0.518337	0.791908	0.996364	0.999086	0.949306	0.991329	0.884021	0.958867	0.966667	0.982659	1	1	0.995833
0	7	0.518337	0.791908	0.996364	0.999086	0.949306	1	0.88491	0.958867	0.96875	0.982659	1	1	0.995833
0	8	0.518337	0.791908	0.996364	0.999086	0.949306	1	0.88491	0.958867	0.96875	0.982659	1	1	0.995833
0	9	0.518337	0.791908	0.996364	0.999086	0.949306	1	0.88491	0.958867	0.96875	0.982659	1	1	0.995833
0	0	0.523227	0.786127	0.996337	0.999086	0.947917	1	0.88491	0.958867	0.96875	0.985549	1	1	0.996528
0	1	0.523227	0.786127	0.996337	0.999086	0.947917	0.991329	0.884021	0.958867	0.966667	0.982659	1	1	0.995833
0	2	0.523227	0.786127	0.996337	0.999086	0.947917	0.959538	0.880637	0.958867	0.959028	0.985549	1	1	0.996528
0	3	0.523227	0.786127	0.996337	0.999086	0.947917	0.99422	0.884319	0.958867	0.967361	0.982659	1	1	0.995833
0	4	0.523227	0.786127	0.996337	0.999086	0.947917	1	0.88491	0.958867	0.96875	0.985549	1	1	0.996528
0	5	0.523227	0.786127	0.996337	0.999086	0.947917	0.988439	0.883721	0.958867	0.965972	0.985549	1	1	0.996528
0	6	0.523227	0.786127	0.996337	0.999086	0.947917	1	0.88491	0.958867	0.96875	0.985549	1	1	0.996528
0	7	0.523227	0.786127	0.996337	0.999086	0.947917	0.991329	0.884021	0.958867	0.966667	0.985549	1	1	0.996528
0	8	0.523227	0.786127	0.996337	0.999086	0.947917	1	0.88491	0.958867	0.96875	0.985549	1	1	0.996528
0	9	0.523227	0.786127	0.996337	0.999086	0.947917	0.985549	0.88342	0.958867	0.965278	0.982659	1	1	0.995833
0	0	0.530562	0.777457	0.996296	0.999086	0.945833	1	0.88491	0.958867	0.96875	0.985549	1	1	0.996528
0	1	0.530562	0.777457	0.996296	0.999086	0.945833	0.991329	0.884021	0.958867	0.966667	0.985549	1	1	0.996528
0	2	0.530562	0.777457	0.996296	0.999086	0.945833	0.99422	0.884319	0.958867	0.967361	0.985549	1	1	0.996528
0	3	0.530562	0.777457	0.996296	0.999086	0.945833	1	0.88491	0.958867	0.96875	0.985549	1	1	0.996528
0	4	0.530562	0.777457	0.996296	0.999086	0.945833	1	0.88491	0.958867	0.96875	0.985549	1	1	0.996528
0	5	0.530562	0.777457	0.996296	0.999086	0.945833	1	0.88491	0.958867	0.96875	0.985549	1	1	0.996528
0	6	0.530562	0.777457	0.996296	0.999086	0.945833	0.991329	0.884021	0.958867	0.966667	0.985549	1	1	0.996528
0	7	0.530562	0.777457	0.996296	0.999086	0.945833	0.991329	0.884021	0.958867	0.966667	0.985549	1	1	0.996528
0	8	0.530562	0.777457	0.996296	0.999086	0.945833	1	0.88491	0.958867	0.96875	0.985549	1	1	0.996528
0	9	0.530562	0.777457	0.996296	0.999086	0.945833	0.991329	0.884021	0.958867	0.966667	0.985549	1	1	0.996528
0	0	0.535452	0.771676	0.996269	0.999086	0.944444	1	0.88491	0.958867	0.96875	0.985549	1	1	0.996528
0	1	0.535452	0.771676	0.996269	0.999086	0.944444	1	0.88491	0.958867	0.96875	0.985549	1	1	0.996528
0	2	0.535452	0.771676	0.996269	0.999086	0.944444	0.99422	0.884319	0.958867	0.967361	0.985549	1	1	0.996528
0	3	0.535452	0.771676	0.996269	0.999086	0.944444	0.988439	0.883721	0.958867	0.965972	0.985549	1	1	0.996528
0	4	0.535452	0.771676	0.996269	0.999086	0.944444	1	0.88491	0.958867	0.96875	0.985549	1	1	0.996528
0	5	0.535452	0.771676	0.996269	0.999086	0.944444	1	0.88491	0.958867	0.96875	0.985549	1	1	0.996528
0	6	0.535452	0.771676	0.996269	0.999086	0.944444	1	0.88491	0.958867	0.96875	0.985549	1	1	0.996528
0	7	0.535452	0.771676	0.996269	0.999086	0.944444	1	0.88491	0.958867	0.96875	0.985549	1	1	0.996528
0	8	0.535452	0.771676	0.996269	0.999086	0.944444	1	0.88491	0.958867	0.96875	0.985549	1	1	0.996528
0	9	0.535452	0.771676	0.996269	0.999086	0.944444	1	0.88491	0.958867	0.96875	0.985549	1	1	0.996528
0	0	0.542787	0.763006	0.996226	0.999086	0.942361	0.991329	0.884021	0.958867	0.966667	0.985549	1	1	0.996528
0	1	0.542787	0.763006	0.996226	0.999086	0.942361	1	0.88491	0.958867	0.96875	0.985549	1	1	0.996528
0	2	0.542787	0.763006	0.996226	0.999086	0.942361	0.991329	0.884021	0.958867	0.966667	0.985549	1	1	0.996528
0	3	0.542787	0.763006	0.996226	0.999086	0.942361	0.99422	0.884319	0.958867	0.967361	0.985549	1	1	0.996528
0	4	0.542787	0.763006	0.996226	0.999086	0.942361	1	0.88491	0.958867	0.96875	0.985549	1	1	0.996528
0	5	0.542787	0.763006	0.996226	0.999086	0.942361	0.985549	0.88342	0.958867	0.965278	0.985549	1	1	0.996528
0	6	0.542787	0.763006	0.996226	0.999086	0.942361	1	0.88491	0.958867	0.96875	0.985549	1	1	0.996528
0	7	0.542787	0.763006	0.996226	0.999086	0.942361	1	0.88491	0.958867	0.96875	0.985549	1	1	0.996528
0	8	0.542787	0.763006	0.996226	0.999086	0.942361	1	0.88491	0.958867	0.96875	0.985549	1	1	0.996528
0	9	0.542787	0.763006	0.996226	0.999086	0.942361	0.988439	0.883721	0.958867	0.965972	0.985549	1	1	0.996528
0	0	0.547677	0.757225	0.996198	0.999086	0.940972	1	0.88491	0.958867	0.96875	0.988439	1	1	0.997222
0	1	0.547677	0.757225	0.996198	0.999086	0.940972	1	0.88491	0.958867	0.96875	0.988439	1	1	0.997222
0	2	0.547677	0.757225	0.996198	0.999086	0.940972	1	0.88491	0.958867	0.96875	0.988439	1	1	0.997222
0	3	0.547677	0.757225	0.996198	0.999086	0.940972	1	0.88491	0.958867	0.96875	0.988439	1	1	0.997222
0	4	0.547677	0.757225	0.996198	0.999086	0.940972	1	0.88491	0.958867	0.96875	0.988439	1	1	0.997222
0	5	0.547677	0.757225	0.996198	0.999086	0.940972	0.988439	0.883721	0.958867	0.965972	0.988439	1	1	0.997222
0	6	0.547677	0.757225	0.996198	0.999086	0.940972	0.99422	0.884319	0.958867	0.967361	0.985549	1	1	0.996528
0	7	0.547677	0.757225	0.996198	0.999086	0.940972	1	0.88491	0.958867	0.96875	0.988439	1	1	0.997222
0	8	0.547677	0.757225	0.996198	0.999086	0.940972	1	0.88491	0.958867	0.96875	0.988439	1	1	0.997222
0	9	0.547677	0.757225	0.996198	0.999086	0.940972	0.991329	0.884021	0.958867	0.966667	0.988439	1	1	0.997222
0	0	0.555012	0.748555	0.996154	0.999086	0.938889	1	0.88491	0.958867	0.96875	0.988439	1	1	0.997222
0	1	0.555012	0.748555	0.996154	0.999086	0.938889	1	0.88491	0.958867	0.96875	0.988439	1	1	0.997222
0	2	0.555012	0.748555	0.996154	0.999086	0.938889	1	0.88491	0.958867	0.96875	0.988439	1	1	0.997222
0	3	0.555012	0.748555	0.996154	0.999086	0.938889	0.982659	0.883117	0.958867	0.964583	0.988439	1	1	0.997222
0	4	0.555012	0.748555	0.996154	0.999086	0.938889	1	0.88491	0.958867	0.96875	0.988439	1	1	0.997222
0	5	0.555012	0.748555	0.996154	0.999086	0.938889	0.982659	0.883117	0.958867	0.964583	0.988439	1	1	0.997222
0	6	0.555012	0.748555	0.996154	0.999086	0.938889	1	0.88491	0.958867	0.96875	0.988439	1	1	0.997222
0	7	0.555012	0.748555	0.996154	0.999086	0.938889	1	0.88491	0.958867	0.96875	0.988439	1	1	0.997222
0	8	0.555012	0.748555	0.996154	0.999086	0.938889	1	0.88491	0.958867	0.96875	0.988439	1	1	0.997222
0	9	0.555012	0.748555	0.996154	0.999086	0.938889	0.99422	0.884319	0.958867	0.967361	0.988439	1	1	0.997222
0	0	0.559902	0.742775	0.996124	0.999086	0.9375	0.959538	0.880637	0.958867	0.959028	0.988439	1	1	0.997222
0	1	0.559902	0.742775	0.996124	0.999086	0.9375	1	0.88491	0.958867	0.96875	0.988439	1	1	0.997222
0	2	0.559902	0.742775	0.996124	0.999086	0.9375	0.99422	0.884319	0.958867	0.967361	0.988439	1	1	0.997222
0	3	0.559902	0.742775	0.996124	0.999086	0.9375	0.982659	0.883117	0.958867	0.964583	0.988439	1	1	0.997222
0	4	0.559902	0.742775	0.996124	0.999086	0.9375	1	0.88491	0.958867	0.96875	0.988439	1	1	0.997222
0	5	0.559902	0.742775	0.996124	0.999086	0.9375	0.985549	0.88342	0.958867	0.965278	0.988439	1	1	0.997222
0	6	0.559902	0.742775	0.996124	0.999086	0.9375	0.99422	0.884319	0.958867	0.967361	0.988439	1	1	0.997222
0	7	0.559902	0.742775	0.996124	0.999086	0.9375	1	0.88491	0.958867	0.96875	0.988439	1	1	0.997222
0	8	0.559902	0.742775	0.996124	0.999086	0.9375	0.985549	0.88342	0.958867	0.965278	0.988439	1	1	0.997222
0	9	0.559902	0.742775	0.996124	0.999086	0.9375	1	0.88491	0.958867	0.96875	0.988439	1	1	0.997222
0	0	0.567237	0.734104	0.996078	0.999086	0.935417	1	0.88491	0.958867	0.96875	0.988439	1	1	0.997222
0	1	0.567237	0.734104	0.996078	0.999086	0.935417	0.985549	0.88342	0.958867	0.965278	0.988439	1	1	0.997222
0	2	0.567237	0.734104	0.996078	0.999086	0.935417	1	0.88491	0.958867	0.96875	0.988439	1	1	0.997222
0	3	0.567237	0.734104	0.996078	0.999086	0.935417	1	0.88491	0.958867	0.96875	0.988439	1	1	0.997222
0	4	0.567237	0.734104	0.996078	0.999086	0.935417	0.988439	0.883721	0.958867	0.965972	0.988439	1	1	0.997222
0	5	0.567237	0.734104	0.996078	0.999086	0.935417	1	0.88491	0.958867	0.96875	0.988439	1	1	0.997222
0	6	0.567237	0.734104	0.996078	0.999086	0.935417	0.991329	0.884021	0.958867	0.966667	0.988439	1	1	0.997222
0	7	0.567237	0.734104	0.996078	0.999086	0.935417	1	0.88491	0.958867	0.96875	0.988439	1	1	0.997222
0	8	0.567237	0.734104	0.996078	0.999086	0.935417	0.991329	0.884021	0.958867	0.966667	0.988439	1	1	0.997222
0	9	0.567237	0.734104	0.996078	0.999086	0.935417	0.988439	0.883721	0.958867	0.965972	0.988439	1	1	0.997222
0	0	0.572127	0.728324	0.996047	0.999086	0.934028	0.99422	0.884319	0.958867	0.967361	0.988439	1	1	0.997222
0	1	0.572127	0.728324	0.996047	0.999086	0.934028	0.991329	0.884021	0.958867	0.966667	0.991329	1	1	0.997917
0	2	0.572127	0.728324	0.996047	0.999086	0.934028	0.959538	0.880637	0.958867	0.959028	0.991329	1	1	0.997917
0	3	0.572127	0.728324	0.996047	0.999086	0.934028	0.991329	0.884021	0.958867	0.966667	0.991329	1	1	0.997917
0	4	0.572127	0.728324	0.996047	0.999086	0.934028	0.991329	0.884021	0.958867	0.966667	0.991329	1	1	0.997917
0	5	0.572127	0.728324	0.996047	0.999086	0.934028	0.99422	0.884319	0.958867	0.967361	0.988439	1	1	0.997222
0	6	0.572127	0.728324	0.996047	0.999086	0.934028	1	0.88491	0.958867	0.96875	0.991329	1	1	0.997917
0	7	0.572127	0.728324	0.996047	0.999086	0.934028	1	0.88491	0.958867	0.96875	0.991329	1	1	0.997917
0	8	0.572127	0.728324	0.996047	0.999086	0.934028	0.991329	0.884021	0.958867	0.966667	0.991329	1	1	0.997917
0	9	0.572127	0.728324	0.996047	0.999086	0.934028	0.99422	0.884319	0.958867	0.967361	0.988439	1	1	0.997222
0	0	0.579462	0.719653	0.996	0.999086	0.931944	0.99422	0.884319	0.958867	0.967361	0.991329	1	1	0.997917
0	1	0.579462	0.719653	0.996	0.999086	0.931944	1	0.88491	0.958867	0.96875	0.991329	1	1	0.997917
0	2	0.579462	0.719653	0.996	0.999086	0.931944	0.985549	0.88342	0.958867	0.965278	0.991329	1	1	0.997917
0	3	0.579462	0.719653	0.996	0.999086	0.931944	0.991329	0.884021	0.958867	0.966667	0.991329	1	1	0.997917
0	4	0.579462	0.719653	0.996	0.999086	0.931944	1	0.88491	0.958867	0.96875	0.991329	1	1	0.997917
0	5	0.579462	0.719653	0.996	0.999086	0.931944	0.988439	0.883721	0.958867	0.965972	0.991329	1	1	0.997917
0	6	0.579462	0.719653	0.996	0.999086	0.931944	1	0.88491	0.958867	0.96875	0.991329	1	1	0.997917
0	7	0.579462	0.719653	0.996	0.999086	0.931944	1	0.88491	0.958867	0.96875	0.991329	1	1	0.997917
0	8	0.579462	0.719653	0.996	0.999086	0.931944	0.991329	0.884021	0.958867	0.966667	0.991329	1	1	0.997917
0	9	0.579462	0.719653	0.996	0.999086	0.931944	1	0.88491	0.958867	0.96875	0.991329	1	1	0.997917
0	0	0.584352	0.713873	0.995968	0.999086	0.930556	0.99422	0.884319	0.958867	0.967361	0.991329	1	1	0.997917
0	1	0.584352	0.713873	0.995968	0.999086	0.930556	1	0.88491	0.958867	0.96875	0.991329	1	1	0.997917
0	2	0.584352	0.713873	0.995968	0.999086	0.930556	0.99422	0.884319	0.958867	0.967361	0.991329	1	1	0.997917
0	3	0.584352	0.713873	0.995968	0.999086	0.930556	0.991329	0.884021	0.958867	0.966667	0.991329	1	1	0.997917
0	4	0.584352	0.713873	0.995968	0.999086	0.930556	1	0.88491	0.958867	0.96875	0.991329	1	1	0.997917
0	5	0.584352	0.713873	0.995968	0.999086	0.930556	0.988439	0.883721	0.958867	0.965972	0.991329	1	1	0.997917
0	6	0.584352	0.713873	0.995968	0.999086	0.930556	1	0.88491	0.958867	0.96875	0.991329	1	1	0.997917
0	7	0.584352	0.713873	0.995968	0.999086	0.930556	0.988439	0.883721	0.958867	0.965972	0.991329	1	1	0.997917
0	8	0.584352	0.713873	0.995968	0.999086	0.930556	1	0.88491	0.958867	0.96875	0.991329	1	1	0.997917
0	9	0.584352	0.713873	0.995968	0.999086	0.930556	0.959538	0.880637	0.958867	0.959028	0.991329	1	1	0.997917
0	0	0.591687	0.705202	0.995918	0.999086	0.928472	1	0.88491	0.958867	0.96875	0.991329	1	1	0.997917
0	1	0.591687	0.705202	0.995918	0.999086	0.928472	1	0.88491	0.958867	0.96875	0.991329	1	1	0.997917
0	2	0.591687	0.705202	0.995918	0.999086	0.928472	0.991329	0.884021	0.958867	0.966667	0.991329	1	1	0.997917
0	3	0.591687	0.705202	0.995918	0.999086	0.928472	0.991329	0.884021	0.958867	0.966667	0.991329	1	1	0.997917
0	4	0.591687	0.705202	0.995918	0.999086	0.928472	0.99422	0.884319	0.958867	0.967361	0.991329	1	1	0.997917
0	5	0.591687	0.705202	0.995918	0.999086	0.928472	0.988439	0.883721	0.958867	0.965972	0.991329	1	1	0.997917
0	6	0.591687	0.705202	0.995918	0.999086	0.928472	1	0.88491	0.958867	0.96875	0.991329	1	1	0.997917
0	7	0.591687	0.705202	0.995918	0.999086	0.928472	0.991329	0.884021	0.958867	0.966667	0.991329	1	1	0.997917
0	8	0.591687	0.705202	0.995918	0.999086	0.928472	0.99422	0.884319	0.958867	0.967361	0.991329	1	1	0.997917
0	9	0.591687	0.705202	0.995918	0.999086	0.928472	0.991329	0.884021	0.958867	0.966667	0.991329	1	1	0.997917
0	0	0.596577	0.699422	0.995885	0.999086	0.927083	1	0.88491	0.958867	0.96875	0.991329	1	1	0.997917
0	1	0.596577	0.699422	0.995885	0.999086	0.927083	1	0.88491	0.958867	0.96875	0.991329	1	1	0.997917
0	2	0.596577	0.699422	0.995885	0.999086	0.927083	0.991329	0.884021	0.958867	0.966667	0.991329	1	1	0.997917
0	3	0.596577	0.699422	0.995885	0.999086	0.927083	1	0.88491	0.958867	0.96875	0.991329	1	1	0.997917
0	4	0.596577	0.699422	0.995885	0.999086	0.927083	1	0.88491	0.958867	0.96875	0.991329	1	1	0.997917
0	5	0.596577	0.699422	0.995885	0.999086	0.927083	1	0.88491	0.958867	0.96875	0.991329	1	1	0.997917
0	6	0.596577	0.699422	0.995885	0.999086	0.927083	0.991329	0.884021	0.958867	0.966667	0.991329	1	1	0.997917
0	7	0.596577	0.699422	0.995885	0.999086	0.927083	0.991329	0.884021	0.958867	0.966667	0.991329	1	1	0.997917
0	8	0.596577	0.699422	0.995885	0.999086	0.927083	1	0.88491	0.958867	0.96875	0.991329	1	1	0.997917
0	9	0.596577	0.699422	0.995885	0.999086	0.927083	0.985549	0.88342	0.958867	0.965278	0.991329	1	1	0.997917
0	0	0.603912	0.690751	0.995833	0.999086	0.925	1	0.88491	0.958867	0.96875	0.99422	1	1	0.998611
0	1	0.603912	0.690751	0.995833	0.999086	0.925	1	0.88491	0.958867	0.96875	0.99422	1	1	0.998611
0	2	0.603912	0.690751	0.995833	0.999086	0.925	0.991329	0.884021	0.958867	0.966667	0.99422	1	1	0.998611
0	3	0.603912	0.690751	0.995833	0.999086	0.925	0.991329	0.884021	0.958867	0.966667	0.99422	1	1	0.998611
0	4	0.603912	0.690751	0.995833	0.999086	0.925	1	0.88491	0.958867	0.96875	0.99422	1	1	0.998611
0	5	0.603912	0.690751	0.995833	0.999086	0.925	1	0.88491	0.958867	0.96875	0.99422	1	1	0.998611
0	6	0.603912	0.690751	0.995833	0.999086	0.925	1	0.88491	0.958867	0.96875	0.99422	1	1	0.998611
0	7	0.603912	0.690751	0.995833	0.999086	0.925	1	0.88491	0.958867	0.96875	0.99422	1	1	0.998611
0	8	0.603912	0.690751	0.995833	0.999086	0.925	0.985549	0.88342	0.958867	0.965278	0.99422	1	1	0.998611
0	9	0.603912	0.690751	0.995833	0.999086	0.925	0.99422	0.884319	0.958867	0.967361	0.99422	1	1	0.998611
0	0	0.608802	0.684971	0.995798	0.999086	0.923611	0.953757	0.88	0.958867	0.957639	0.99422	1	1	0.998611
0	1	0.608802	0.684971	0.995798	0.999086	0.923611	0.991329	0.884021	0.958867	0.966667	0.99422	1	1	0.998611
0	2	0.608802	0.684971	0.995798	0.999086	0.923611	1	0.88491	0.958867	0.96875	0.99422	1	1	0.998611
0	3	0.608802	0.684971	0.995798	0.999086	0.923611	0.99422	0.884319	0.958867	0.967361	0.99422	1	1	0.998611
0	4	0.608802	0.684971	0.995798	0.999086	0.923611	0.99422	0.884319	0.958867	0.967361	0.99422	1	1	0.998611
0	5	0.608802	0.684971	0.995798	0.999086	0.923611	0.991329	0.884021	0.958867	0.966667	0.99422	1	1	0.998611
0	6	0.608802	0.684971	0.995798	0.999086	0.923611	0.991329	0.884021	0.958867	0.966667	0.99422	1	1	0.998611
0	7	0.608802	0.684971	0.995798	0.999086	0.923611	0.988439	0.883721	0.958867	0.965972	0.99422	1	1	0.998611
0	8	0.608802	0.684971	0.995798	0.999086	0.923611	1	0.88491	0.958867	0.96875	0.99422	1	1	0.998611
0	9	0.608802	0.684971	0.995798	0.999086	0.923611	1	0.88491	0.958867	0.96875	0.99422	1	1	0.998611
0	0	0.616137	0.676301	0.995745	0.999086	0.921528	0.985549	0.88342	0.958867	0.965278	0.99422	1	1	0.998611
0	1	0.616137	0.676301	0.995745	0.999086	0.921528	0.982659	0.883117	0.958867	0.964583	0.99422	1	1	0.998611
0	2	0.616137	0.676301	0.995745	0.999086	0.921528	0.991329	0.884021	0.958867	0.966667	0.99422	1	1	0.998611
0	3	0.616137	0.676301	0.995745	0.999086	0.921528	0.99422	0.884319	0.958867	0.967361	0.99422	1	1	0.998611
0	4	0.616137	0.676301	0.995745	0.999086	0.921528	0.988439	0.883721	0.958867	0.965972	0.99422	1	1	0.998611
0	5	0.616137	0.676301	0.995745	0.999086	0.921528	0.991329	0.884021	0.958867	0.966667	0.99422	1	1	0.998611
0	6	0.616137	0.676301	0.995745	0.999086	0.921528	0.99422	0.884319	0.958867	0.967361	0.99422	1	1	0.998611
0	7	0.616137	0.676301	0.995745	0.999086	0.921528	0.991329	0.884021	0.958867	0.966667	0.99422	1	1	0.998611
0	8	0.616137	0.676301	0.995745	0.999086	0.921528	0.982659	0.883117	0.958867	0.964583	0.99422	1	1	0.998611
0	9	0.616137	0.676301	0.995745	0.999086	0.921528	0.99422	0.884319	0.958867	0.967361	0.99422	1	1	0.998611
0	0	0.621027	0.67052	0.995708	0.999086	0.920139	0.99422	0.884319	0.958867	0.967361	0.99422	1	1	0.998611
0	1	0.621027	0.67052	0.995708	0.999086	0.920139	1	0.88491	0.958867	0.96875	0.99422	1	1	0.998611
0	2	0.621027	0.67052	0.995708	0.999086	0.920139	1	0.88491	0.958867	0.96875	0.99422	1	1	0.998611
0	3	0.621027	0.67052	0.995708	0.999086	0.920139	1	0.88491	0.958867	0.96875	0.99422	1	1	0.998611
0	4	0.621027	0.67052	0.995708	0.999086	0.920139	1	0.88491	0.958867	0.96875	0.99422	1	1	0.998611
0	5	0.621027	0.67052	0.995708	0.999086	0.920139	0.991329	0.884021	0.958867	0.966667	0.99422	1	1	0.998611
0	6	0.621027	0.67052	0.995708	0.999086	0.920139	1	0.88491	0.958867	0.96875	0.99422	1	1	0.998611
0	7	0.621027	0.67052	0.995708	0.999086	0.920139	0.988439	0.883721	0.958867	0.965972	0.99422	1	1	0.998611
0	8	0.621027	0.67052	0.995708	0.999086	0.920139	1	0.88491	0.958867	0.96875	0.99422	1	1	0.998611
0	9	0.621027	0.67052	0.995708	0.999086	0.920139	0.959538	0.880637	0.958867	0.959028	0.99422	1	1	0.998611
0	0	0.628362	0.66185	0.995652	0.999086	0.918056	0.991329	0.884021	0.958867	0.966667	0.99711	1	1	0.999306
0	1	0.628362	0.66185	0.995652	0.999086	0.918056	0.99422	0.884319	0.958867	0.967361	0.99711	1	1	0.999306
0	2	0.628362	0.66185	0.995652	0.999086	0.918056	1	0.88491	0.958867	0.96875	0.99711	1	1	0.999306
0	3	0.628362	0.66185	0.995652	0.999086	0.918056	0.99422	0.884319	0.958867	0.967361	0.99711	1	1	0.999306
0	4	0.628362	0.66185	0.995652	0.999086	0.918056	0.991329	0.884021	0.958867	0.966667	0.99711	1	1	0.999306
0	5	0.628362	0.66185	0.995652	0.999086	0.918056	1	0.88491	0.958867	0.96875	0.99711	1	1	0.999306
0	6	0.628362	0.66185	0.995652	0.999086	0.918056	0.991329	0.884021	0.958867	0.966667	0.99711	1	1	0.999306
0	7	0.628362	0.66185	0.995652	0.999086	0.918056	0.99422	0.884319	0.958867	0.967361	0.99711	1	1	0.999306
0	8	0.628362	0.66185	0.995652	0.999086	0.918056	1	0.88491	0.958867	0.96875	0.99711	1	1	0.999306
0	9	0.628362	0.66185	0.995652	0.999086	0.918056	0.991329	0.884021	0.958867	0.966667	0.99711	1	1	0.999306
0	0	0.633252	0.656069	0.995614	0.999086	0.916667	1	0.88491	0.958867	0.96875	0.99711	1	1	0.999306
0	1	0.633252	0.656069	0.995614	0.999086	0.916667	0.991329	0.884021	0.958867	0.966667	0.99711	1	1	0.999306
0	2	0.633252	0.656069	0.995614	0.999086	0.916667	1	0.88491	0.958867	0.96875	0.99711	1	1	0.999306
0	3	0.633252	0.656069	0.995614	0.999086	0.916667	1	0.88491	0.958867	0.96875	0.99711	1	1	0.999306
0	4	0.633252	0.656069	0.995614	0.999086	0.916667	1	0.88491	0.958867	0.96875	0.99711	1	1	0.999306
0	5	0.633252	0.656069	0.995614	0.999086	0.916667	1	0.88491	0.958867	0.96875	0.99711	1	1	0.999306
0	6	0.633252	0.656069	0.995614	0.999086	0.916667	0.99422	0.884319	0.958867	0.967361	0.99711	1	1	0.999306
0	7	0.633252	0.656069	0.995614	0.999086	0.916667	1	0.88491	0.958867	0.96875	0.99711	1	1	0.999306
0	8	0.633252	0.656069	0.995614	0.999086	0.916667	0.985549	0.88342	0.958867	0.965278	0.99711	1	1	0.999306
0	9	0.633252	0.656069	0.995614	0.999086	0.916667	0.991329	0.884021	0.958867	0.966667	0.99711	1	1	0.999306
0	0	0.640587	0.647399	0.995556	0.999086	0.914583	0.982659	0.883117	0.958867	0.964583	0.99711	1	1	0.999306
0	1	0.640587	0.647399	0.995556	0.999086	0.914583	0.988439	0.883721	0.958867	0.965972	0.99711	1	1	0.999306
0	2	0.640587	0.647399	0.995556	0.999086	0.914583	1	0.88491	0.958867	0.96875	0.99711	1	1	0.999306
0	3	0.640587	0.647399	0.995556	0.999086	0.914583	0.985549	0.88342	0.958867	0.965278	0.99711	1	1	0.999306
0	4	0.640587	0.647399	0.995556	0.999086	0.914583	0.991329	0.884021	0.958867	0.966667	0.99711	1	1	0.999306
0	5	0.640587	0.647399	0.995556	0.999086	0.914583	0.991329	0.884021	0.958867	0.966667	0.99711	1	1	0.999306
0	6	0.640587	0.647399	0.995556	0.999086	0.914583	1	0.88491	0.958867	0.96875	0.99711	1	1	0.999306
0	7	0.640587	0.647399	0.995556	0.999086	0.914583	1	0.88491	0.958867	0.96875	0.99711	1	1	0.999306
0	8	0.640587	0.647399	0.995556	0.999086	0.914583	1	0.88491	0.958867	0.96875	0.99711	1	1	0.999306
0	9	0.640587	0.647399	0.995556	0.999086	0.914583	1	0.88491	0.958867	0.96875	0.99711	1	1	0.999306
0	0	0.645477	0.641618	0.995516	0.999086	0.913194	1	0.88491	0.958867	0.96875	0.99711	1	1	0.999306
0	1	0.645477	0.641618	0.995516	0.999086	0.913194	1	0.88491	0.958867	0.96875	0.99711	1	1	0.999306
0	2	0.645477	0.641618	0.995516	0.999086	0.913194	0.991329	0.884021	0.958867	0.966667	0.99711	1	1	0.999306
0	3	0.645477	0.641618	0.995516	0.999086	0.913194	0.991329	0.884021	0.958867	0.966667	0.99711	1	1	0.999306
0	4	0.645477	0.641618	0.995516	0.999086	0.913194	0.99422	0.884319	0.958867	0.967361	0.99711	1	1	0.999306
0	5	0.645477	0.641618	0.995516	0.999086	0.913194	1	0.88491	0.958867	0.96875	0.99711	1	1	0.999306
0	6	0.645477	0.641618	0.995516	0.999086	0.913194	0.971098	0.88189	0.958867	0.961806	0.99711	1	1	0.999306
0	7	0.645477	0.641618	0.995516	0.999086	0.913194	1	0.88491	0.958867	0.96875	0.99711	1	1	0.999306
0	8	0.645477	0.641618	0.995516	0.999086	0.913194	1	0.88491	0.958867	0.96875	0.99711	1	1	0.999306
0	9	0.645477	0.641618	0.995516	0.999086	0.913194	0.991329	0.884021	0.958867	0.966667	0.99711	1	1	0.999306
0	0	0.652812	0.632948	0.995455	0.999086	0.911111	1	0.88491	0.958867	0.96875	1	1	1	1
0	1	0.652812	0.632948	0.995455	0.999086	0.911111	0.991329	0.884021	0.958867	0.966667	1	1	1	1
0	2	0.652812	0.632948	0.995455	0.999086	0.911111	1	0.88491	0.958867	0.96875	1	1	1	1
0	3	0.652812	0.632948	0.995455	0.999086	0.911111	0.982659	0.883117	0.958867	0.964583	1	1	1	1
0	4	0.652812	0.632948	0.995455	0.999086	0.911111	0.991329	0.884021	0.958867	0.966667	1	1	1	1
0	5	0.652812	0.632948	0.995455	0.999086	0.911111	0.985549	0.88342	0.958867	0.965278	0.99711	1	1	0.999306
0	6	0.652812	0.632948	0.995455	0.999086	0.911111	0.947977	0.879357	0.958867	0.95625	1	1	1	1
0	7	0.652812	0.632948	0.995455	0.999086	0.911111	0.991329	0.884021	0.958867	0.966667	1	1	1	1
0	8	0.652812	0.632948	0.995455	0.999086	0.911111	0.99422	0.884319	0.958867	0.967361	1	1	1	1
0	9	0.652812	0.632948	0.995455	0.999086	0.911111	0.991329	0.884021	0.958867	0.966667	1	1	1	1
0	0	0.657702	0.627168	0.995413	0.999086	0.909722	0.988439	0.883721	0.958867	0.965972	1	1	1	1
0	1	0.657702	0.627168	0.995413	0.999086	0.909722	0.991329	0.884021	0.958867	0.966667	1	1	1	1
0	2	0.657702	0.627168	0.995413	0.999086	0.909722	0.985549	0.88342	0.958867	0.965278	1	1	1	1
0	3	0.657702	0.627168	0.995413	0.999086	0.909722	0.991329	0.884021	0.958867	0.966667	1	1	1	1
0	4	0.657702	0.627168	0.995413	0.999086	0.909722	0.99422	0.884319	0.958867	0.967361	1	1	1	1
0	5	0.657702	0.627168	0.995413	0.999086	0.909722	0.947977	0.879357	0.958867	0.95625	1	1	1	1
0	6	0.657702	0.627168	0.995413	0.999086	0.909722	1	0.88491	0.958867	0.96875	1	1	1	1
0	7	0.657702	0.627168	0.995413	0.999086	0.909722	0.953757	0.88	0.958867	0.957639	1	1	1	1
0	8	0.657702	0.627168	0.995413	0.999086	0.909722	0.99422	0.884319	0.958867	0.967361	1	1	1	1
0	9	0.657702	0.627168	0.995413	0.999086	0.909722	0.991329	0.884021	0.958867	0.966667	1	1	1	1
0	0	0.665037	0.618497	0.995349	0.999086	0.907639	0.985549	0.88342	0.958867	0.965278	1	1	1	1
0	1	0.665037	0.618497	0.995349	0.999086	0.907639	0.959538	0.880637	0.958867	0.959028	1	1	1	1
0	2	0.665037	0.618497	0.995349	0.999086	0.907639	1	0.88491	0.958867	0.96875	1	1	1	1
0	3	0.665037	0.618497	0.995349	0.999086	0.907639	1	0.88491	0.958867	0.96875	1	1	1	1
0	4	0.665037	0.618497	0.995349	0.999086	0.907639	0.988439	0.883721	0.958867	0.965972	1	1	1	1
0	5	0.665037	0.618497	0.995349	0.999086	0.907639	1	0.88491	0.958867	0.96875	1	1	1	1
0	6	0.665037	0.618497	0.995349	0.999086	0.907639	0.988439	0.883721	0.958867	0.965972	1	1	1	1
0	7	0.665037	0.618497	0.995349	0.999086	0.907639	0.99422	0.884319	0.958867	0.967361	1	1	1	1
0	8	0.665037	0.618497	0.995349	0.999086	0.907639	0.991329	0.884021	0.958867	0.966667	1	1	1	1
0	9	0.665037	0.618497	0.995349	0.999086	0.907639	0.950867	0.879679	0.958867	0.956944	1	1	1	1
0	0	0.669927	0.612717	0.995305	0.999086	0.90625	0.991329	0.884021	0.958867	0.966667	1	1	1	1
0	1	0.669927	0.612717	0.995305	0.999086	0.90625	1	0.88491	0.958867	0.96875	1	1	1	1
0	2	0.669927	0.612717	0.995305	0.999086	0.90625	0.99422	0.884319	0.958867	0.967361	1	1	1	1
0	3	0.669927	0.612717	0.995305	0.999086	0.90625	0.991329	0.884021	0.958867	0.966667	1	1	1	1
0	4	0.669927	0.612717	0.995305	0.999086	0.90625	0.988439	0.883721	0.958867	0.965972	1	1	1	1
0	5	0.669927	0.612717	0.995305	0.999086	0.90625	1	0.88491	0.958867	0.96875	1	1	1	1
0	6	0.669927	0.612717	0.995305	0.999086	0.90625	0.959538	0.880637	0.958867	0.959028	1	1	1	1
0	7	0.669927	0.612717	0.995305	0.999086	0.90625	0.991329	0.884021	0.958867	0.966667	1	1	1	1
0	8	0.669927	0.612717	0.995305	0.999086	0.90625	0.982659	0.883117	0.958867	0.964583	1	1	1	1
0	9	0.669927	0.612717	0.995305	0.999086	0.90625	0.991329	0.884021	0.958867	0.966667	1	1	1	1
0	0	0.677262	0.604046	0.995238	0.999086	0.904167	0.985549	0.88342	0.958867	0.965278	1	1	1	1
0	1	0.677262	0.604046	0.995238	0.999086	0.904167	0.959538	0.880637	0.958867	0.959028	1	1	1	1
0	2	0.677262	0.604046	0.995238	0.999086	0.904167	0.982659	0.883117	0.958867	0.964583	1	1	1	1
0	3	0.677262	0.604046	0.995238	0.999086	0.904167	1	0.88491	0.958867	0.96875	1	1	1	1
0	4	0.677262	0.604046	0.995238	0.999086	0.904167	0.99422	0.884319	0.958867	0.967361	1	1	1	1
0	5	0.677262	0.604046	0.995238	0.999086	0.904167	1	0.88491	0.958867	0.96875	1	1	1	1
0	6	0.677262	0.604046	0.995238	0.999086	0.904167	0.988439	0.883721	0.958867	0.965972	1	1	1	1
0	7	0.677262	0.604046	0.995238	0.999086	0.904167	0.979769	0.882812	0.958867	0.963889	1	1	1	1
0	8	0.677262	0.604046	0.995238	0.999086	0.904167	0.99422	0.884319	0.958867	0.967361	1	1	1	1
0	9	0.677262	0.604046	0.995238	0.999086	0.904167	0.959538	0.880637	0.958867	0.959028	1	1	1	1
0	0	0.682152	0.598266	0.995192	0.999086	0.902778	0.971098	0.88189	0.958867	0.961806	1	1	1	1
0	1	0.682152	0.598266	0.995192	0.999086	0.902778	1	0.88491	0.958867	0.96875	1	1	1	1
0	2	0.682152	0.598266	0.995192	0.999086	0.902778	0.99422	0.884319	0.958867	0.967361	1	1	1	1
0	3	0.682152	0.598266	0.995192	0.999086	0.902778	1	0.88491	0.958867	0.96875	1	1	1	1
0	4	0.682152	0.598266	0.995192	0.999086	0.902778	1	0.88491	0.958867	0.96875	1	1	1	1
0	5	0.682152	0.598266	0.995192	0.999086	0.902778	1	0.88491	0.958867	0.96875	1	1	1	1
0	6	0.682152	0.598266	0.995192	0.999086	0.902778	1	0.88491	0.958867	0.96875	1	1	1	1
0	7	0.682152	0.598266	0.995192	0.999086	0.902778	1	0.88491	0.958867	0.96875	1	1	1	1
0	8	0.682152	0.598266	0.995192	0.999086	0.902778	0.991329	0.884021	0.958867	0.966667	1	1	1	1
0	9	0.682152	0.598266	0.995192	0.999086	0.902778	0.985549	0.88342	0.958867	0.965278	1	1	1	1
0	0	0.689487	0.589595	0.995122	0.999086	0.900694	0.99422	0.884319	0.958867	0.967361	1	1	1	1
0	1	0.689487	0.589595	0.995122	0.999086	0.900694	0.991329	0.884021	0.958867	0.966667	1	1	1	1
0	2	0.689487	0.589595	0.995122	0.999086	0.900694	0.985549	0.88342	0.958867	0.965278	1	1	1	1
0	3	0.689487	0.589595	0.995122	0.999086	0.900694	1	0.88491	0.958867	0.96875	1	1	1	1
0	4	0.689487	0.589595	0.995122	0.999086	0.900694	0.982659	0.883117	0.958867	0.964583	1	1	1	1
0	5	0.689487	0.589595	0.995122	0.999086	0.900694	0.982659	0.883117	0.958867	0.964583	1	1	1	1
0	6	0.689487	0.589595	0.995122	0.999086	0.900694	0.99422	0.884319	0.958867	0.967361	1	1	1	1
0	7	0.689487	0.589595	0.995122	0.999086	0.900694	0.99422	0.884319	0.958867	0.967361	1	1	1	1
0	8	0.689487	0.589595	0.995122	0.999086	0.900694	0.982659	0.883117	0.958867	0.964583	1	1	1	1
0	9	0.689487	0.589595	0.995122	0.999086	0.900694	0.985549	0.88342	0.958867	0.965278	1	1	1	1
0	0	0.694377	0.583815	0.995074	0.999086	0.899306	0.985549	0.88342	0.958867	0.965278	1	1	1	1
0	1	0.694377	0.583815	0.995074	0.999086	0.899306	1	0.88491	0.958867	0.96875	1	1	1	1
0	2	0.694377	0.583815	0.995074	0.999086	0.899306	0.979769	0.882812	0.958867	0.963889	1	1	1	1
0	3	0.694377	0.583815	0.995074	0.999086	0.899306	0.979769	0.882812	0.958867	0.963889	1	1	1	1
0	4	0.694377	0.583815	0.995074	0.999086	0.899306	1	0.88491	0.958867	0.96875	1	1	1	1
0	5	0.694377	0.583815	0.995074	0.999086	0.899306	0.985549	0.88342	0.958867	0.965278	1	1	1	1
0	6	0.694377	0.583815	0.995074	0.999086	0.899306	0.988439	0.883721	0.958867	0.965972	1	1	1	1
0	7	0.694377	0.583815	0.995074	0.999086	0.899306	0.936416	0.878049	0.958867	0.953472	1	1	1	1
0	8	0.694377	0.583815	0.995074	0.999086	0.899306	0.985549	0.88342	0.958867	0.965278	1	1	1	1
0	9	0.694377	0.583815	0.995074	0.999086	0.899306	0.991329	0.884021	0.958867	0.966667	1	1	1	1
0	0	0.699267	0.578035	0.995025	0.999086	0.897917	0.985549	0.88342	0.958867	0.965278	1	1	1	1
0	1	0.699267	0.578035	0.995025	0.999086	0.897917	0.99422	0.884319	0.958867	0.967361	1	1	1	1
0	2	0.699267	0.578035	0.995025	0.999086	0.897917	0.99422	0.884319	0.958867	0.967361	1	1	1	1
0	3	0.699267	0.578035	0.995025	0.999086	0.897917	0.99422	0.884319	0.958867	0.967361	1	1	1	1
0	4	0.699267	0.578035	0.995025	0.999086	0.897917	0.945087	0.879032	0.958867	0.955556	1	1	1	1
0	5	0.699267	0.578035	0.995025	0.999086	0.897917	1	0.88491	0.958867	0.96875	1	1	1	1
0	6	0.699267	0.578035	0.995025	0.999086	0.897917	0.982659	0.883117	0.958867	0.964583	1	1	1	1
0	7	0.699267	0.578035	0.995025	0.999086	0.897917	0.982659	0.883117	0.958867	0.964583	1	1	1	1
0	8	0.699267	0.578035	0.995025	0.999086	0.897917	0.991329	0.884021	0.958867	0.966667	1	1	1	1
0	9	0.699267	0.578035	0.995025	0.999086	0.897917	0.953757	0.88	0.958867	0.957639	1	1	1	1
0	0	0.706601	0.569364	0.994949	0.999086	0.895833	0.991329	0.884021	0.958867	0.966667	1	1	1	1
0	1	0.706601	0.569364	0.994949	0.999086	0.895833	0.959538	0.880637	0.958867	0.959028	1	1	1	1
0	2	0.706601	0.569364	0.994949	0.999086	0.895833	0.991329	0.884021	0.958867	0.966667	1	1	1	1
0	3	0.706601	0.569364	0.994949	0.999086	0.895833	1	0.88491	0.958867	0.96875	1	1	1	1
0	4	0.706601	0.569364	0.994949	0.999086	0.895833	0.950867	0.879679	0.958867	0.956944	1	1	1	1
0	5	0.706601	0.569364	0.994949	0.999086	0.895833	0.953757	0.88	0.958867	0.957639	1	1	1	1
0	6	0.706601	0.569364	0.994949	0.999086	0.895833	0.979769	0.882812	0.958867	0.963889	1	1	1	1
0	7	0.706601	0.569364	0.994949	0.999086	0.895833	0.988439	0.883721	0.958867	0.965972	1	1	1	1
0	8	0.706601	0.569364	0.994949	0.999086	0.895833	1	0.88491	0.958867	0.96875	1	1	1	1
0	9	0.706601	0.569364	0.994949	0.999086	0.895833	0.942197	0.878706	0.958867	0.954861	1	1	1	1
1	-1	0.182979	0.993994	0.993994	0.998193	0.997222	1	0.885638	0.961156	0.970139	0.981982	1	1	0.995833
1	0	0.221277	0.966967	0.993827	0.998193	0.990972	1	0.885638	0.961156	0.970139	0.990991	1	1	0.997917
1	1	0.221277	0.966967	0.993827	0.998193	0.990972	1	0.885638	0.961156	0.970139	0.990991	1	1	0.997917
1	2	0.221277	0.966967	0.993827	0.998193	0.990972	1	0.885638	0.961156	0.970139	0.990991	1	1	0.997917
1	3	0.221277	0.96997	0.996914	0.999097	0.992361	1	0.885638	0.961156	0.970139	0.990991	1	1	0.997917
1	4	0.221277	0.966967	0.993827	0.998193	0.990972	1	0.885638	0.961156	0.970139	0.990991	1	1	0.997917
1	5	0.221277	0.966967	0.993827	0.998193	0.990972	1	0.885638	0.961156	0.970139	0.990991	1	1	0.997917
1	6	0.221277	0.966967	0.993827	0.998193	0.990972	1	0.885638	0.961156	0.970139	0.990991	1	1	0.997917
1	7	0.221277	0.972973	1	1	0.99375	1	0.885638	0.961156	0.970139	0.990991	1	1	0.997917
1	8	0.217021	0.96997	0.996914	0.999097	0.992361	0.996997	0.885333	0.961156	0.969444	0.990991	1	1	0.997917
1	9	0.221277	0.966967	0.993827	0.998193	0.990972	1	0.885638	0.961156	0.970139	0.990991	1	1	0.997917
1	0	0.229787	0.960961	0.993789	0.998193	0.989583	1	0.885638	0.961156	0.970139	0.990991	1	1	0.997917
1	1	0.229787	0.960961	0.993789	0.998193	0.989583	1	0.885638	0.961156	0.970139	0.990991	1	1	0.997917
1	2	0.229787	0.960961	0.993789	0.998193	0.989583	0.996997	0.885333	0.961156	0.969444	0.990991	1	1	0.997917
1	3	0.229787	0.960961	0.993789	0.998193	0.989583	1	0.885638	0.961156	0.970139	0.990991	1	1	0.997917
1	4	0.229787	0.960961	0.993789	0.998193	0.989583	1	0.885638	0.961156	0.970139	0.990991	1	1	0.997917
1	5	0.229787	0.963964	0.996894	0.999097	0.990972	1	0.885638	0.961156	0.970139	0.990991	1	1	0.997917
1	6	0.229787	0.960961	0.993789	0.998193	0.989583	1	0.885638	0.961156	0.970139	0.990991	1	1	0.997917
1	7	0.229787	0.960961	0.993789	0.998193	0.989583	1	0.885638	0.961156	0.970139	0.990991	1	1	0.997917
1	8	0.229787	0.960961	0.993789	0.998193	0.989583	1	0.885638	0.961156	0.970139	0.990991	1	1	0.997917
1	9	0.229787	0.960961	0.993789	0.998193	0.989583	1	0.885638	0.961156	0.970139	0.990991	1	1	0.997917
1	0	0.238298	0.954955	0.99375	0.998193	0.988194	1	0.885638	0.961156	0.970139	0.993994	1	1	0.998611
1	1	0.238298	0.954955	0.99375	0.998193	0.988194	1	0.885638	0.961156	0.970139	0.993994	1	1	0.998611
1	2	0.238298	0.954955	0.99375	0.998193	0.988194	1	0.885638	0.961156	0.970139	0.993994	1	1	0.998611
1	3	0.238298	0.954955	0.99375	0.998193	0.988194	1	0.885638	0.961156	0.970139	0.993994	1	1	0.998611
1	4	0.238298	0.954955	0.99375	0.998193	0.988194	1	0.885638	0.961156	0.970139	0.993994	1	1	0.998611
1	5	0.238298	0.957958	0.996875	0.999097	0.989583	1	0.885638	0.961156	0.970139	0.993994	1	1	0.998611
1	6	0.238298	0.957958	0.996875	0.999097	0.989583	1	0.885638	0.961156	0.970139	0.993994	1	1	0.998611
1	7	0.238298	0.954955	0.99375	0.998193	0.988194	1	0.885638	0.961156	0.970139	0.993994	1	1	0.998611
1	8	0.234043	0.954955	0.99375	0.998193	0.988194	0.996997	0.885333	0.961156	0.969444	0.990991	1	1	0.997917
1	9	0.238298	0.954955	0.99375	0.998193	0.988194	1	0.885638	0.961156	0.970139	0.993994	1	1	0.998611
1	0	0.246809	0.948949	0.993711	0.998193	0.986806	1	0.885638	0.961156	0.970139	0.996997	1	1	0.999306
1	1	0.246809	0.948949	0.993711	0.998193	0.986806	1	0.885638	0.961156	0.970139	0.996997	1	1	0.999306
1	2	0.246809	0.948949	0.993711	0.998193	0.986806	1	0.885638	0.961156	0.970139	0.996997	1	1	0.999306
1	3	0.242553	0.948949	0.993711	0.998193	0.986806	0.993994	0.885027	0.961156	0.96875	0.993994	1	1	0.998611
1	4	0.246809	0.951952	0.996855	0.999097	0.988194	1	0.885638	0.961156	0.970139	0.996997	1	1	0.999306
1	5	0.242553	0.948949	0.993711	0.998193	0.986806	0.996997	0.885333	0.961156	0.969444	0.993994	1	1	0.998611
1	6	0.246809	0.948949	0.993711	0.998193	0.986806	1	0.885638	0.961156	0.970139	0.996997	1	1	0.999306
1	7	0.246809	0.948949	0.993711	0.998193	0.986806	1	0.885638	0.961156	0.970139	0.996997	1	1	0.999306
1	8	0.246809	0.948949	0.993711	0.998193	0.986806	1	0.885638	0.961156	0.970139	0.996997	1	1	0.999306
1	9	0.246809	0.948949	0.993711	0.998193	0.986806	1	0.885638	0.961156	0.970139	0.996997	1	1	0.999306
1	0	0.255319	0.942943	0.993671	0.998193	0.985417	1	0.885638	0.961156	0.970139	0.996997	1	1	0.999306
1	1	0.251064	0.942943	0.993671	0.998193	0.985417	0.996997	0.885333	0.961156	0.969444	0.996997	1	1	0.999306
1	2	0.255319	0.945946	0.996835	0.999097	0.986806	1	0.885638	0.961156	0.970139	0.996997	1	1	0.999306
1	3	0.255319	0.942943	0.993671	0.998193	0.985417	1	0.885638	0.961156	0.970139	0.996997	1	1	0.999306
1	4	0.251064	0.942943	0.993671	0.998193	0.985417	0.996997	0.885333	0.961156	0.969444	0.996997	1	1	0.999306
1	5	0.255319	0.942943	0.993671	0.998193	0.985417	1	0.885638	0.961156	0.970139	0.996997	1	1	0.999306
1	6	0.255319	0.942943	0.993671	0.998193	0.985417	1	0.885638	0.961156	0.970139	0.996997	1	1	0.999306
1	7	0.255319	0.942943	0.993671	0.998193	0.985417	1	0.885638	0.961156	0.970139	0.996997	1	1	0.999306
1	8	0.255319	0.942943	0.993671	0.998193	0.985417	1	0.885638	0.961156	0.970139	0.996997	1	1	0.999306
1	9	0.255319	0.942943	0.993671	0.998193	0.985417	1	0.885638	0.961156	0.970139	0.996997	1	1	0.999306
1	0	0.26383	0.942943	1	1	0.986806	1	0.885638	0.961156	0.970139	0.996997	1	1	0.999306
1	1	0.26383	0.93994	0.996815	0.999097	0.985417	1	0.885638	0.961156	0.970139	0.996997	1	1	0.999306
1	2	0.26383	0.936937	0.993631	0.998193	0.984028	1	0.885638	0.961156	0.970139	0.996997	1	1	0.999306
1	3	0.26383	0.936937	0.993631	0.998193	0.984028	1	0.885638	0.961156	0.970139	0.996997	1	1	0.999306
1	4	0.26383	0.936937	0.993631	0.998193	0.984028	1	0.885638	0.961156	0.970139	0.996997	1	1	0.999306
1	5	0.26383	0.936937	0.993631	0.998193	0.984028	1	0.885638	0.961156	0.970139	0.996997	1	1	0.999306
1	6	0.26383	0.936937	0.993631	0.998193	0.984028	0.996997	0.885333	0.961156	0.969444	0.996997	1	1	0.999306
1	7	0.26383	0.93994	0.996815	0.999097	0.985417	1	0.885638	0.961156	0.970139	0.996997	1	1	0.999306
1	8	0.26383	0.936937	0.993631	0.998193	0.984028	1	0.885638	0.961156	0.970139	0.996997	1	1	0.999306
1	9	0.26383	0.936937	0.993631	0.998193	0.984028	0.996997	0.885333	0.961156	0.969444	0.996997	1	1	0.999306
1	0	0.27234	0.930931	0.99359	0.998193	0.982639	0.996997	0.885333	0.961156	0.969444	1	1	1	1
1	1	0.268085	0.930931	0.99359	0.998193	0.982639	0.996997	0.885333	0.961156	0.969444	1	1	1	1
1	2	0.268085	0.930931	0.99359	0.998193	0.982639	0.996997	0.885333	0.961156	0.969444	1	1	1	1
1	3	0.268085	0.930931	0.99359	0.998193	0.982639	0.996997	0.885333	0.961156	0.969444	1	1	1	1
1	4	0.27234	0.930931	0.99359	0.998193	0.982639	1	0.885638	0.961156	0.970139	1	1	1	1
1	5	0.27234	0.930931	0.99359	0.998193	0.982639	1	0.885638	0.961156	0.970139	1	1	1	1
1	6	0.27234	0.930931	0.99359	0.998193	0.982639	1	0.885638	0.961156	0.970139	1	1	1	1
1	7	0.27234	0.930931	0.99359	0.998193	0.982639	1	0.885638	0.961156	0.970139	1	1	1	1
1	8	0.27234	0.930931	0.99359	0.998193	0.982639	1	0.885638	0.961156	0.970139	1	1	1	1
1	9	0.27234	0.933934	0.996795	0.999097	0.984028	0.996997	0.885333	0.961156	0.969444	1	1	1	1
1	0	0.280851	0.924925	0.993548	0.998193	0.98125	1	0.885638	0.961156	0.970139	1	1	1	1
1	1	0.280851	0.927928	0.996774	0.999097	0.982639	1	0.885638	0.961156	0.970139	1	1	1	1
1	2	0.280851	0.924925	0.993548	0.998193	0.98125	1	0.885638	0.961156	0.970139	1	1	1	1
1	3	0.280851	0.924925	0.993548	0.998193	0.98125	0.996997	0.885333	0.961156	0.969444	1	1	1	1
1	4	0.280851	0.924925	0.993548	0.998193	0.98125	1	0.885638	0.961156	0.970139	1	1	1	1
1	5	0.280851	0.924925	0.993548	0.998193	0.98125	1	0.885638	0.961156	0.970139	1	1	1	1
1	6	0.280851	0.924925	0.993548	0.998193	0.98125	1	0.885638	0.961156	0.970139	1	1	1	1
1	7	0.280851	0.924925	0.993548	0.998193	0.98125	1	0.885638	0.961156	0.970139	1	1	1	1
1	8	0.276596	0.927928	0.996774	0.999097	0.982639	0.996997	0.885333	0.961156	0.969444	1	1	1	1
1	9	0.280851	0.924925	0.993548	0.998193	0.98125	1	0.885638	0.961156	0.970139	1	1	1	1
1	0	0.289362	0.918919	0.993506	0.998193	0.979861	1	0.885638	0.961156	0.970139	1	1	1	1
1	1	0.289362	0.918919	0.993506	0.998193	0.979861	1	0.885638	0.961156	0.970139	1	1	1	1
1	2	0.289362	0.918919	0.993506	0.998193	0.979861	1	0.885638	0.961156	0.970139	1	1	1	1
1	3	0.289362	0.918919	0.993506	0.998193	0.979861	1	0.885638	0.961156	0.970139	1	1	1	1
1	4	0.289362	0.918919	0.993506	0.998193	0.979861	1	0.885638	0.961156	0.970139	1	1	1	1
1	5	0.289362	0.918919	0.993506	0.998193	0.979861	1	0.885638	0.961156	0.970139	1	1	1	1
1	6	0.285106	0.918919	0.993506	0.998193	0.979861	0.996997	0.885333	0.961156	0.969444	1	1	1	1
1	7	0.289362	0.918919	0.993506	0.998193	0.979861	0.996997	0.885333	0.961156	0.969444	1	1	1	1
1	8	0.289362	0.921922	0.996753	0.999097	0.98125	1	0.885638	0.961156	0.970139	1	1	1	1
1	9	0.289362	0.918919	0.993506	0.998193	0.979861	1	0.885638	0.961156	0.970139	1	1	1	1
1	0	0.297872	0.912913	0.993464	0.998193	0.978472	1	0.885638	0.961156	0.970139	1	1	1	1
1	1	0.297872	0.912913	0.993464	0.998193	0.978472	1	0.885638	0.961156	0.970139	1	1	1	1
1	2	0.297872	0.912913	0.993464	0.998193	0.978472	1	0.885638	0.961156	0.970139	1	1	1	1
1	3	0.297872	0.912913	0.993464	0.998193	0.978472	1	0.885638	0.961156	0.970139	1	1	1	1
1	4	0.297872	0.912913	0.993464	0.998193	0.978472	1	0.885638	0.961156	0.970139	1	1	1	1
1	5	0.297872	0.915916	0.996732	0.999097	0.979861	1	0.885638	0.961156	0.970139	1	1	1	1
1	6	0.297872	0.915916	0.996732	0.999097	0.979861	1	0.885638	0.961156	0.970139	1	1	1	1
1	7	0.297872	0.912913	0.993464	0.998193	0.978472	0.996997	0.885333	0.961156	0.969444	1	1	1	1
1	8	0.297872	0.915916	0.996732	0.999097	0.979861	1	0.885638	0.961156	0.970139	1	1	1	1
1	9	0.297872	0.912913	0.993464	0.998193	0.978472	0.996997	0.885333	0.961156	0.969444	1	1	1	1
1	0	0.302128	0.90991	0.993443	0.998193	0.977778	0.996997	0.885333	0.961156	0.969444	1	1	1	1
1	1	0.302128	0.90991	0.993443	0.998193	0.977778	1	0.885638	0.961156	0.970139	1	1	1	1
1	2	0.302128	0.90991	0.993443	0.998193	0.977778	1	0.885638	0.961156	0.970139	1	1	1	1
1	3	0.302128	0.912913	0.996721	0.999097	0.979167	1	0.885638	0.961156	0.970139	1	1	1	1
1	4	0.302128	0.90991	0.993443	0.998193	0.977778	1	0.885638	0.961156	0.970139	1	1	1	1
1	5	0.302128	0.90991	0.993443	0.998193	0.977778	0.996997	0.885333	0.961156	0.969444	1	1	1	1
1	6	0.302128	0.90991	0.993443	0.998193	0.977778	0.996997	0.885333	0.961156	0.969444	1	1	1	1
1	7	0.302128	0.912913	0.996721	0.999097	0.979167	1	0.885638	0.961156	0.970139	1	1	1	1
1	8	0.302128	0.90991	0.993443	0.998193	0.977778	1	0.885638	0.961156	0.970139	1	1	1	1
1	9	0.302128	0.90991	0.993443	0.998193	0.977778	1	0.885638	0.961156	0.970139	1	1	1	1
1	0	0.310638	0.903904	0.993399	0.998193	0.976389	1	0.885638	0.961156	0.970139	1	1	1	1
1	1	0.310638	0.903904	0.993399	0.998193	0.976389	1	0.885638	0.961156	0.970139	1	1	1	1
1	2	0.310638	0.903904	0.993399	0.998193	0.976389	1	0.885638	0.961156	0.970139	1	1	1	1
1	3	0.310638	0.903904	0.993399	0.998193	0.976389	1	0.885638	0.961156	0.970139	1	1	1	1
1	4	0.310638	0.903904	0.993399	0.998193	0.976389	1	0.885638	0.961156	0.970139	1	1	1	1
1	5	0.310638	0.903904	0.993399	0.998193	0.976389	1	0.885638	0.961156	0.970139	1	1	1	1
1	6	0.310638	0.906907	0.9967	0.999097	0.977778	1	0.885638	0.961156	0.970139	1	1	1	1
1	7	0.310638	0.903904	0.993399	0.998193	0.976389	1	0.885638	0.961156	0.970139	1	1	1	1
1	8	0.310638	0.903904	0.993399	0.998193	0.976389	0.996997	0.885333	0.961156	0.969444	1	1	1	1
1	9	0.310638	0.903904	0.993399	0.998193	0.976389	1	0.885638	0.961156	0.970139	1	1	1	1
1	0	0.319149	0.900901	0.996678	0.999097	0.976389	1	0.885638	0.961156	0.970139	1	1	1	1
1	1	0.314894	0.900901	0.996678	0.999097	0.976389	0.996997	0.885333	0.961156	0.969444	1	1	1	1
1	2	0.319149	0.897898	0.993355	0.998193	0.975	1	0.885638	0.961156	0.970139	1	1	1	1
1	3	0.319149	0.897898	0.993355	0.998193	0.975	1	0.885638	0.961156	0.970139	1	1	1	1
1	4	0.319149	0.900901	0.996678	0.999097	0.976389	0.996997	0.885333	0.961156	0.969444	1	1	1	1
1	5	0.319149	0.900901	0.996678	0.999097	0.976389	0.996997	0.885333	0.961156	0.969444	1	1	1	1
1	6	0.319149	0.897898	0.993355	0.998193	0.975	0.996997	0.885333	0.961156	0.969444	1	1	1	1
1	7	0.319149	0.897898	0.993355	0.998193	0.975	1	0.885638	0.961156	0.970139	1	1	1	1
1	8	0.319149	0.900901	0.996678	0.999097	0.976389	0.996997	0.885333	0.961156	0.969444	1	1	1	1
1	9	0.319149	0.897898	0.993355	0.998193	0.975	0.996997	0.885333	0.961156	0.969444	1	1	1	1
1	0	0.32766	0.891892	0.993311	0.998193	0.973611	1	0.885638	0.961156	0.970139	1	1	1	1
1	1	0.323404	0.891892	0.993311	0.998193	0.973611	0.996997	0.885333	0.961156	0.969444	1	1	1	1
1	2	0.32766	0.891892	0.993311	0.998193	0.973611	1	0.885638	0.961156	0.970139	1	1	1	1
1	3	0.323404	0.891892	0.993311	0.998193	0.973611	0.996997	0.885333	0.961156	0.969444	1	1	1	1
1	4	0.32766	0.894895	0.996656	0.999097	0.975	1	0.885638	0.961156	0.970139	1	1	1	1
1	5	0.323404	0.891892	0.993311	0.998193	0.973611	0.996997	0.885333	0.961156	0.969444	1	1	1	1
1	6	0.32766	0.891892	0.993311	0.998193	0.973611	0.996997	0.885333	0.961156	0.969444	1	1	1	1
1	7	0.32766	0.894895	0.996656	0.999097	0.975	1	0.885638	0.961156	0.970139	1	1	1	1
1	8	0.32766	0.894895	0.996656	0.999097	0.975	1	0.885638	0.961156	0.970139	1	1	1	1
1	9	0.32766	0.891892	0.993311	0.998193	0.973611	1	0.885638	0.961156	0.970139	1	1	1	1
1	0	0.33617	0.891892	1	1	0.975	1	0.885638	0.961156	0.970139	1	1	1	1
1	1	0.33617	0.885886	0.993266	0.998193	0.972222	0.996997	0.885333	0.961156	0.969444	1	1	1	1
1	2	0.331915	0.888889	0.996633	0.999097	0.973611	0.996997	0.885333	0.961156	0.969444	1	1	1	1
1	3	0.33617	0.888889	0.996633	0.999097	0.973611	1	0.885638	0.961156	0.970139	1	1	1	1
1	4	0.33617	0.888889	0.996633	0.999097	0.973611	1	0.885638	0.961156	0.970139	1	1	1	1
1	5	0.331915	0.885886	0.993266	0.998193	0.972222	0.996997	0.885333	0.961156	0.969444	1	1	1	1
1	6	0.33617	0.891892	1	1	0.975	1	0.885638	0.961156	0.970139	1	1	1	1
1	7	0.331915	0.885886	0.993266	0.998193	0.972222	0.996997	0.885333	0.961156	0.969444	1	1	1	1
1	8	0.331915	0.888889	0.996633	0.999097	0.973611	0.996997	0.885333	0.961156	0.969444	1	1	1	1
1	9	0.33617	0.885886	0.993266	0.998193	0.972222	1	0.885638	0.961156	0.970139	1	1	1	1
1	0	0.344681	0.87988	0.99322	0.998193	0.970833	1	0.885638	0.961156	0.970139	1	1	1	1
1	1	0.344681	0.882883	0.99661	0.999097	0.972222	1	0.885638	0.961156	0.970139	1	1	1	1
1	2	0.344681	0.882883	0.99661	0.999097	0.972222	0.996997	0.885333	0.961156	0.969444	1	1	1	1
1	3	0.344681	0.882883	0.99661	0.999097	0.972222	1	0.885638	0.961156	0.970139	1	1	1	1
1	4	0.340426	0.87988	0.99322	0.998193	0.970833	0.996997	0.885333	0.961156	0.969444	1	1	1	1
1	5	0.344681	0.882883	0.99661	0.999097	0.972222	1	0.885638	0.961156	0.970139	1	1	1	1
1	6	0.344681	0.87988	0.99322	0.998193	0.970833	1	0.885638	0.961156	0.970139	1	1	1	1
1	7	0.344681	0.87988	0.99322	0.998193	0.970833	1	0.885638	0.961156	0.970139	1	1	1	1
1	8	0.344681	0.87988	0.99322	0.998193	0.970833	1	0.885638	0.961156	0.970139	1	1	1	1
1	9	0.344681	0.87988	0.99322	0.998193	0.970833	1	0.885638	0.961156	0.970139	1	1	1	1
1	0	0.353191	0.87988	1	1	0.972222	0.996997	0.885333	0.961156	0.969444	1	1	1	1
1	1	0.353191	0.873874	0.993174	0.998193	0.969444	1	0.885638	0.961156	0.970139	1	1	1	1
1	2	0.353191	0.876877	0.996587	0.999097	0.970833	1	0.885638	0.961156	0.970139	1	1	1	1
1	3	0.353191	0.873874	0.993174	0.998193	0.969444	0.996997	0.885333	0.961156	0.969444	1	1	1	1
1	4	0.353191	0.873874	0.993174	0.998193	0.969444	1	0.885638	0.961156	0.970139	1	1	1	1
1	5	0.353191	0.873874	0.993174	0.998193	0.969444	1	0.885638	0.961156	0.970139	1	1	1	1
1	6	0.348936	0.873874	0.993174	0.998193	0.969444	0.993994	0.885027	0.961156	0.96875	1	1	1	1
1	7	0.353191	0.876877	0.996587	0.999097	0.970833	1	0.885638	0.961156	0.970139	1	1	1	1
1	8	0.353191	0.873874	0.993174	0.998193	0.969444	1	0.885638	0.961156	0.970139	1	1	1	1
1	9	0.353191	0.873874	0.993174	0.998193	0.969444	1	0.885638	0.961156	0.970139	1	1	1	1
1	0	0.361702	0.867868	0.993127	0.998193	0.968056	1	0.885638	0.961156	0.970139	1	1	1	1
1	1	0.361702	0.867868	0.993127	0.998193	0.968056	0.996997	0.885333	0.961156	0.969444	1	1	1	1
1	2	0.357447	0.867868	0.993127	0.998193	0.968056	0.996997	0.885333	0.961156	0.969444	1	1	1	1
1	3	0.361702	0.870871	0.996564	0.999097	0.969444	1	0.885638	0.961156	0.970139	1	1	1	1
1	4	0.361702	0.867868	0.993127	0.998193	0.968056	1	0.885638	0.961156	0.970139	1	1	1	1
1	5	0.361702	0.870871	0.996564	0.999097	0.969444	1	0.885638	0.961156	0.970139	1	1	1	1
1	6	0.361702	0.873874	1	1	0.970833	1	0.885638	0.961156	0.970139	1	1	1	1
1	7	0.357447	0.867868	0.993127	0.998193	0.968056	0.996997	0.885333	0.961156	0.969444	1	1	1	1
1	8	0.361702	0.867868	0.993127	0.998193	0.968056	0.996997	0.885333	0.961156	0.969444	1	1	1	1
1	9	0.361702	0.870871	0.996564	0.999097	0.969444	1	0.885638	0.961156	0.970139	1	1	1	1
1	0	0.370213	0.864865	0.99654	0.999097	0.968056	1	0.885638	0.961156	0.970139	1	1	1	1
1	1	0.365957	0.864865	0.99654	0.999097	0.968056	0.996997	0.885333	0.961156	0.969444	1	1	1	1
1	2	0.370213	0.861862	0.99308	0.998193	0.966667	1	0.885638	0.961156	0.970139	1	1	1	1
1	3	0.370213	0.861862	0.99308	0.998193	0.966667	1	0.885638	0.961156	0.970139	1	1	1	1
1	4	0.370213	0.861862	0.99308	0.998193	0.966667	1	0.885638	0.961156	0.970139	1	1	1	1
1	5	0.370213	0.861862	0.99308	0.998193	0.966667	1	0.885638	0.961156	0.970139	1	1	1	1
1	6	0.370213	0.861862	0.99308	0.998193	0.966667	1	0.885638	0.961156	0.970139	1	1	1	1
1	7	0.370213	0.864865	0.99654	0.999097	0.968056	1	0.885638	0.961156	0.970139	1	1	1	1
1	8	0.370213	0.861862	0.99308	0.998193	0.966667	1	0.885638	0.961156	0.970139	1	1	1	1
1	9	0.370213	0.861862	0.99308	0.998193	0.966667	1	0.885638	0.961156	0.970139	1	1	1	1
1	0	0.374468	0.855856	0.993031	0.998193	0.965278	0.996997	0.885333	0.961156	0.969444	1	1	1	1
1	1	0.374468	0.855856	0.993031	0.998193	0.965278	0.996997	0.885333	0.961156	0.969444	1	1	1	1
1	2	0.378723	0.855856	0.993031	0.998193	0.965278	1	0.885638	0.961156	0.970139	1	1	1	1
1	3	0.378723	0.855856	0.993031	0.998193	0.965278	0.996997	0.885333	0.961156	0.969444	1	1	1	1
1	4	0.378723	0.855856	0.993031	0.998193	0.965278	1	0.885638	0.961156	0.970139	1	1	1	1
1	5	0.378723	0.855856	0.993031	0.998193	0.965278	1	0.885638	0.961156	0.970139	1	1	1	1
1	6	0.378723	0.855856	0.993031	0.998193	0.965278	1	0.885638	0.961156	0.970139	1	1	1	1
1	7	0.378723	0.855856	0.993031	0.998193	0.965278	0.996997	0.885333	0.961156	0.969444	1	1	1	1
1	8	0.378723	0.861862	1	1	0.968056	0.996997	0.885333	0.961156	0.969444	1	1	1	1
1	9	0.378723	0.855856	0.993031	0.998193	0.965278	1	0.885638	0.961156	0.970139	1	1	1	1
1	0	0.387234	0.84985	0.992982	0.998193	0.963889	0.996997	0.885333	0.961156	0.969444	1	1	1	1
1	1	0.387234	0.84985	0.992982	0.998193	0.963889	0.996997	0.885333	0.961156	0.969444	1	1	1	1
1	2	0.387234	0.84985	0.992982	0.998193	0.963889	1	0.885638	0.961156	0.970139	1	1	1	1
1	3	0.387234	0.852853	0.996491	0.999097	0.965278	0.996997	0.885333	0.961156	0.969444	1	1	1	1
1	4	0.387234	0.852853	0.996491	0.999097	0.965278	0.996997	0.885333	0.961156	0.969444	1	1	1	1
1	5	0.382979	0.84985	0.992982	0.998193	0.963889	0.993994	0.885027	0.961156	0.96875	1	1	1	1
1	6	0.387234	0.84985	0.992982	0.998193	0.963889	1	0.885638	0.961156	0.970139	1	1	1	1
1	7	0.387234	0.84985	0.992982	0.998193	0.963889	1	0.885638	0.961156	0.970139	1	1	1	1
1	8	0.387234	0.852853	0.996491	0.999097	0.965278	1	0.885638	0.961156	0.970139	1	1	1	1
1	9	0.387234	0.852853	0.996491	0.999097	0.965278	1	0.885638	0.961156	0.970139	1	1	1	1
1	0	0.395745	0.843844	0.992933	0.998193	0.9625	1	0.885638	0.961156	0.970139	1	1	1	1
1	1	0.395745	0.843844	0.992933	0.998193	0.9625	1	0.885638	0.961156	0.970139	1	1	1	1
1	2	0.391489	0.843844	0.992933	0.998193	0.9625	0.996997	0.885333	0.961156	0.969444	1	1	1	1
1	3	0.395745	0.846847	0.996466	0.999097	0.963889	0.996997	0.885333	0.961156	0.969444	1	1	1	1
1	4	0.391489	0.846847	0.996466	0.999097	0.963889	0.996997	0.885333	0.961156	0.969444	1	1	1	1
1	5	0.391489	0.843844	0.992933	0.998193	0.9625	0.996997	0.885333	0.961156	0.969444	1	1	1	1
1	6	0.391489	0.843844	0.992933	0.998193	0.9625	0.996997	0.885333	0.961156	0.969444	1	1	1	1
1	7	0.395745	0.843844	0.992933	0.998193	0.9625	1	0.885638	0.961156	0.970139	1	1	1	1
1	8	0.395745	0.843844	0.992933	0.998193	0.9625	1	0.885638	0.961156	0.970139	1	1	1	1
1	9	0.395745	0.846847	0.996466	0.999097	0.963889	1	0.885638	0.961156	0.970139	1	1	1	1
1	0	0.404255	0.837838	0.992883	0.998193	0.961111	1	0.885638	0.961156	0.970139	1	1	1	1
1	1	0.404255	0.837838	0.992883	0.998193	0.961111	1	0.885638	0.961156	0.970139	1	1	1	1
1	2	0.404255	0.840841	0.996441	0.999097	0.9625	0.996997	0.885333	0.961156	0.969444	1	1	1	1
1	3	0.4	0.840841	0.996441	0.999097	0.9625	0.996997	0.885333	0.961156	0.969444	1	1	1	1
1	4	0.404255	0.837838	0.992883	0.998193	0.961111	1	0.885638	0.961156	0.970139	1	1	1	1
1	5	0.404255	0.840841	0.996441	0.999097	0.9625	1	0.885638	0.961156	0.970139	1	1	1	1
1	6	0.404255	0.837838	0.992883	0.998193	0.961111	1	0.885638	0.961156	0.970139	1	1	1	1
1	7	0.404255	0.840841	0.996441	0.999097	0.9625	1	0.885638	0.961156	0.970139	1	1	1	1
1	8	0.4	0.837838	0.992883	0.998193	0.961111	0.996997	0.885333	0.961156	0.969444	1	1	1	1
1	9	0.4	0.840841	0.996441	0.999097	0.9625	0.996997	0.885333	0.961156	0.969444	1	1	1	1
1	0	0.412766	0.837838	1	1	0.9625	1	0.885638	0.961156	0.970139	1	1	1	1
1	1	0.412766	0.831832	0.992832	0.998193	0.959722	1	0.885638	0.961156	0.970139	1	1	1	1
1	2	0.412766	0.834835	0.996416	0.999097	0.961111	1	0.885638	0.961156	0.970139	1	1	1	1
1	3	0.412766	0.834835	0.996416	0.999097	0.961111	1	0.885638	0.961156	0.970139	1	1	1	1
1	4	0.408511	0.831832	0.992832	0.998193	0.959722	0.996997	0.885333	0.961156	0.969444	1	1	1	1
1	5	0.412766	0.834835	0.996416	0.999097	0.961111	1	0.885638	0.961156	0.970139	1	1	1	1
1	6	0.412766	0.831832	0.992832	0.998193	0.959722	1	0.885638	0.961156	0.970139	1	1	1	1
1	7	0.412766	0.834835	0.996416	0.999097	0.961111	1	0.885638	0.961156	0.970139	1	1	1	1
1	8	0.412766	0.834835	0.996416	0.999097	0.961111	1	0.885638	0.961156	0.970139	1	1	1	1
1	9	0.412766	0.834835	0.996416	0.999097	0.961111	1	0.885638	0.961156	0.970139	1	1	1	1
1	0	0.412766	0.828829	0.992806	0.998193	0.959028	0.996997	0.885333	0.961156	0.969444	1	1	1	1
1	1	0.412766	0.834835	1	1	0.961806	0.993994	0.885027	0.961156	0.96875	1	1	1	1
1	2	0.412766	0.834835	1	1	0.961806	0.996997	0.885333	0.961156	0.969444	1	1	1	1
1	3	0.412766	0.828829	0.992806	0.998193	0.959028	0.993994	0.885027	0.961156	0.96875	1	1	1	1
1	4	0.417021	0.828829	0.992806	0.998193	0.959028	1	0.885638	0.961156	0.970139	1	1	1	1
1	5	0.417021	0.831832	0.996403	0.999097	0.960417	1	0.885638	0.961156	0.970139	1	1	1	1
1	6	0.417021	0.831832	0.996403	0.999097	0.960417	1	0.885638	0.961156	0.970139	1	1	1	1
1	7	0.412766	0.828829	0.992806	0.998193	0.959028	0.996997	0.885333	0.961156	0.969444	1	1	1	1
1	8	0.417021	0.828829	0.992806	0.998193	0.959028	1	0.885638	0.961156	0.970139	1	1	1	1
1	9	0.417021	0.834835	1	1	0.961806	1	0.885638	0.961156	0.970139	1	1	1	1
1	0	0.425532	0.822823	0.992754	0.998193	0.957639	1	0.885638	0.961156	0.970139	1	1	1	1
1	1	0.425532	0.828829	1	1	0.960417	0.996997	0.885333	0.961156	0.969444	1	1	1	1
1	2	0.425532	0.825826	0.996377	0.999097	0.959028	1	0.885638	0.961156	0.970139	1	1	1	1
1	3	0.425532	0.825826	0.996377	0.999097	0.959028	1	0.885638	0.961156	0.970139	1	1	1	1
1	4	0.425532	0.822823	0.992754	0.998193	0.957639	1	0.885638	0.961156	0.970139	1	1	1	1
1	5	0.425532	0.822823	0.992754	0.998193	0.957639	0.996997	0.885333	0.961156	0.969444	1	1	1	1
1	6	0.425532	0.825826	0.996377	0.999097	0.959028	1	0.885638	0.961156	0.970139	1	1	1	1
1	7	0.425532	0.825826	0.996377	0.999097	0.959028	1	0.885638	0.961156	0.970139	1	1	1	1
1	8	0.425532	0.822823	0.992754	0.998193	0.957639	1	0.885638	0.961156	0.970139	1	1	1	1
1	9	0.425532	0.825826	0.996377	0.999097	0.959028	1	0.885638	0.961156	0.970139	1	1	1	1
1	0	0.434043	0.822823	1	1	0.959028	0.996997	0.885333	0.961156	0.969444	1	1	1	1
1	1	0.434043	0.81982	0.99635	0.999097	0.957639	1	0.885638	0.961156	0.970139	1	1	1	1
1	2	0.434043	0.816817	0.992701	0.998193	0.95625	1	0.885638	0.961156	0.970139	1	1	1	1
1	3	0.434043	0.822823	1	1	0.959028	1	0.885638	0.961156	0.970139	1	1	1	1
1	4	0.434043	0.81982	0.99635	0.999097	0.957639	1	0.885638	0.961156	0.970139	1	1	1	1
1	5	0.434043	0.816817	0.992701	0.998193	0.95625	1	0.885638	0.961156	0.970139	1	1	1	1
1	6	0.434043	0.81982	0.99635	0.999097	0.957639	0.996997	0.885333	0.961156	0.969444	1	1	1	1
1	7	0.429787	0.816817	0.992701	0.998193	0.95625	0.993994	0.885027	0.961156	0.96875	1	1	1	1
1	8	0.429787	0.822823	1	1	0.959028	0.993994	0.885027	0.961156	0.96875	1	1	1	1
1	9	0.429787	0.816817	0.992701	0.998193	0.95625	0.996997	0.885333	0.961156	0.969444	1	1	1	1
1	0	0.438298	0.810811	0.992647	0.998193	0.954861	0.996997	0.885333	0.961156	0.969444	1	1	1	1
1	1	0.438298	0.810811	0.992647	0.998193	0.954861	0.996997	0.885333	0.961156	0.969444	1	1	1	1
1	2	0.442553	0.810811	0.992647	0.998193	0.954861	1	0.885638	0.961156	0.970139	1	1	1	1
1	3	0.442553	0.810811	0.992647	0.998193	0.954861	0.996997	0.885333	0.961156	0.969444	1	1	1	1
1	4	0.442553	0.813814	0.996324	0.999097	0.95625	0.996997	0.885333	0.961156	0.969444	1	1	1	1
1	5	0.442553	0.810811	0.992647	0.998193	0.954861	0.996997	0.885333	0.961156	0.969444	1	1	1	1
1	6	0.438298	0.813814	0.996324	0.999097	0.95625	0.996997	0.885333	0.961156	0.969444	1	1	1	1
1	7	0.438298	0.813814	0.996324	0.999097	0.95625	0.993994	0.885027	0.961156	0.96875	1	1	1	1
1	8	0.442553	0.810811	0.992647	0.998193	0.954861	1	0.885638	0.961156	0.970139	1	1	1	1
1	9	0.442553	0.813814	0.996324	0.999097	0.95625	1	0.885638	0.961156	0.970139	1	1	1	1
1	0	0.451064	0.804805	0.992593	0.998193	0.953472	0.996997	0.885333	0.961156	0.969444	1	1	1	1
1	1	0.451064	0.804805	0.992593	0.998193	0.953472	1	0.885638	0.961156	0.970139	1	1	1	1
1	2	0.446809	0.804805	0.992593	0.998193	0.953472	0.996997	0.885333	0.961156	0.969444	1	1	1	1
1	3	0.451064	0.804805	0.992593	0.998193	0.953472	0.996997	0.885333	0.961156	0.969444	1	1	1	1
1	4	0.451064	0.807808	0.996296	0.999097	0.954861	0.996997	0.885333	0.961156	0.969444	1	1	1	1
1	5	0.451064	0.807808	0.996296	0.999097	0.954861	1	0.885638	0.961156	0.970139	1	1	1	1
1	6	0.451064	0.807808	0.996296	0.999097	0.954861	0.996997	0.885333	0.961156	0.969444	1	1	1	1
1	7	0.451064	0.804805	0.992593	0.998193	0.953472	1	0.885638	0.961156	0.970139	1	1	1	1
1	8	0.451064	0.804805	0.992593	0.998193	0.953472	1	0.885638	0.961156	0.970139	1	1	1	1
1	9	0.451064	0.807808	0.996296	0.999097	0.954861	0.996997	0.885333	0.961156	0.969444	1	1	1	1
1	0	0.455319	0.801802	0.996269	0.999097	0.953472	0.993994	0.885027	0.961156	0.96875	1	1	1	1
1	1	0.459574	0.798799	0.992537	0.998193	0.952083	0.996997	0.885333	0.961156	0.969444	1	1	1	1
1	2	0.459574	0.801802	0.996269	0.999097	0.953472	0.996997	0.885333	0.961156	0.969444	1	1	1	1
1	3	0.459574	0.798799	0.992537	0.998193	0.952083	0.996997	0.885333	0.961156	0.969444	1	1	1	1
1	4	0.455319	0.801802	0.996269	0.999097	0.953472	0.996997	0.885333	0.961156	0.969444	1	1	1	1
1	5	0.459574	0.798799	0.992537	0.998193	0.952083	0.996997	0.885333	0.961156	0.969444	1	1	1	1
1	6	0.459574	0.798799	0.992537	0.998193	0.952083	1	0.885638	0.961156	0.970139	1	1	1	1
1	7	0.459574	0.804805	1	1	0.954861	0.996997	0.885333	0.961156	0.969444	1	1	1	1
1	8	0.455319	0.798799	0.992537	0.998193	0.952083	0.996997	0.885333	0.961156	0.969444	1	1	1	1
1	9	0.455319	0.798799	0.992537	0.998193	0.952083	0.996997	0.885333	0.961156	0.969444	1	1	1	1
1	0	0.46383	0.795796	0.996241	0.999097	0.952083	0.996997	0.885333	0.961156	0.969444	1	1	1	1
1	1	0.468085	0.795796	0.996241	0.999097	0.952083	1	0.885638	0.961156	0.970139	1	1	1	1
1	2	0.468085	0.798799	1	1	0.953472	1	0.885638	0.961156	0.970139	1	1	1	1
1	3	0.468085	0.795796	0.996241	0.999097	0.952083	0.996997	0.885333	0.961156	0.969444	1	1	1	1
1	4	0.468085	0.795796	0.996241	0.999097	0.952083	1	0.885638	0.961156	0.970139	1	1	1	1
1	5	0.468085	0.792793	0.992481	0.998193	0.950694	0.996997	0.885333	0.961156	0.969444	1	1	1	1
1	6	0.46383	0.792793	0.992481	0.998193	0.950694	0.996997	0.885333	0.961156	0.969444	1	1	1	1
1	7	0.468085	0.792793	0.992481	0.998193	0.950694	0.996997	0.885333	0.961156	0.969444	1	1	1	1
1	8	0.468085	0.792793	0.992481	0.998193	0.950694	1	0.885638	0.961156	0.970139	1	1	1	1
1	9	0.46383	0.795796	0.996241	0.999097	0.952083	0.996997	0.885333	0.961156	0.969444	1	1	1	1
1	0	0.476596	0.78979	0.996212	0.999097	0.950694	0.996997	0.885333	0.961156	0.969444	1	1	1	1
1	1	0.476596	0.786787	0.992424	0.998193	0.949306	1	0.885638	0.961156	0.970139	1	1	1	1
1	2	0.47234	0.786787	0.992424	0.998193	0.949306	0.996997	0.885333	0.961156	0.969444	1	1	1	1
1	3	0.476596	0.792793	1	1	0.952083	0.996997	0.885333	0.961156	0.969444	1	1	1	1
1	4	0.476596	0.792793	1	1	0.952083	1	0.885638	0.961156	0.970139	1	1	1	1
1	5	0.476596	0.786787	0.992424	0.998193	0.949306	0.996997	0.885333	0.961156	0.969444	1	1	1	1
1	6	0.476596	0.792793	1	1	0.952083	1	0.885638	0.961156	0.970139	1	1	1	1
1	7	0.47234	0.78979	0.996212	0.999097	0.950694	0.996997	0.885333	0.961156	0.969444	1	1	1	1
1	8	0.47234	0.786787	0.992424	0.998193	0.949306	0.993994	0.885027	0.961156	0.96875	1	1	1	1
1	9	0.476596	0.78979	0.996212	0.999097	0.950694	0.996997	0.885333	0.961156	0.969444	1	1	1	1
1	0	0.480851	0.783784	0.996183	0.999097	0.949306	0.993994	0.885027	0.961156	0.96875	1	1	1	1
1	1	0.485106	0.780781	0.992366	0.998193	0.947917	0.996997	0.885333	0.961156	0.969444	1	1	1	1
1	2	0.480851	0.783784	0.996183	0.999097	0.949306	0.993994	0.885027	0.961156	0.96875	1	1	1	1
1	3	0.485106	0.780781	0.992366	0.998193	0.947917	0.996997	0.885333	0.961156	0.969444	1	1	1	1
1	4	0.485106	0.783784	0.996183	0.999097	0.949306	0.996997	0.885333	0.961156	0.969444	1	1	1	1
1	5	0.485106	0.783784	0.996183	0.999097	0.949306	1	0.885638	0.961156	0.970139	1	1	1	1
1	6	0.485106	0.783784	0.996183	0.999097	0.949306	1	0.885638	0.961156	0.970139	1	1	1	1
1	7	0.480851	0.780781	0.992366	0.998193	0.947917	0.996997	0.885333	0.961156	0.969444	1	1	1	1
1	8	0.480851	0.783784	0.996183	0.999097	0.949306	0.996997	0.885333	0.961156	0.969444	1	1	1	1
1	9	0.485106	0.780781	0.992366	0.998193	0.947917	1	0.885638	0.961156	0.970139	1	1	1	1
1	0	0.489362	0.780781	1	1	0.949306	0.996997	0.885333	0.961156	0.969444	1	1	1	1
1	1	0.493617	0.780781	1	1	0.949306	1	0.885638	0.961156	0.970139	1	1	1	1
1	2	0.489362	0.777778	0.996154	0.999097	0.947917	0.996997	0.885333	0.961156	0.969444	1	1	1	1
1	3	0.489362	0.774775	0.992308	0.998193	0.946528	0.996997	0.885333	0.961156	0.969444	1	1	1	1
1	4	0.493617	0.777778	0.996154	0.999097	0.947917	1	0.885638	0.961156	0.970139	1	1	1	1
1	5	0.493617	0.777778	0.996154	0.999097	0.947917	1	0.885638	0.961156	0.970139	1	1	1	1
1	6	0.493617	0.780781	1	1	0.949306	1	0.885638	0.961156	0.970139	1	1	1	1
1	7	0.493617	0.777778	0.996154	0.999097	0.947917	1	0.885638	0.961156	0.970139	1	1	1	1
1	8	0.489362	0.780781	1	1	0.949306	0.993994	0.885027	0.961156	0.96875	1	1	1	1
1	9	0.493617	0.774775	0.992308	0.998193	0.946528	1	0.885638	0.961156	0.970139	1	1	1	1
1	0	0.497872	0.771772	0.996124	0.999097	0.946528	0.996997	0.885333	0.961156	0.969444	1	1	1	1
1	1	0.502128	0.768769	0.992248	0.998193	0.945139	1	0.885638	0.961156	0.970139	1	1	1	1
1	2	0.502128	0.771772	0.996124	0.999097	0.946528	0.996997	0.885333	0.961156	0.969444	1	1	1	1
1	3	0.497872	0.771772	0.996124	0.999097	0.946528	0.993994	0.885027	0.961156	0.96875	1	1	1	1
1	4	0.497872	0.768769	0.992248	0.998193	0.945139	0.996997	0.885333	0.961156	0.969444	1	1	1	1
1	5	0.502128	0.771772	0.996124	0.999097	0.946528	0.996997	0.885333	0.961156	0.969444	1	1	1	1
1	6	0.497872	0.768769	0.992248	0.998193	0.945139	0.996997	0.885333	0.961156	0.969444	1	1	1	1
1	7	0.497872	0.771772	0.996124	0.999097	0.946528	0.996997	0.885333	0.961156	0.969444	1	1	1	1
1	8	0.502128	0.771772	0.996124	0.999097	0.946528	0.996997	0.885333	0.961156	0.969444	1	1	1	1
1	9	0.502128	0.768769	0.992248	0.998193	0.945139	1	0.885638	0.961156	0.970139	1	1	1	1
1	0	0.510638	0.765766	0.996094	0.999097	0.945139	1	0.885638	0.961156	0.970139	1	1	1	1
1	1	0.510638	0.762763	0.992188	0.998193	0.94375	1	0.885638	0.961156	0.970139	1	1	1	1
1	2	0.510638	0.765766	0.996094	0.999097	0.945139	0.996997	0.885333	0.961156	0.969444	1	1	1	1
1	3	0.506383	0.765766	0.996094	0.999097	0.945139	0.996997	0.885333	0.961156	0.969444	1	1	1	1
1	4	0.506383	0.768769	1	1	0.946528	0.993994	0.885027	0.961156	0.96875	1	1	1	1
1	5	0.506383	0.765766	0.996094	0.999097	0.945139	0.993994	0.885027	0.961156	0.96875	1	1	1	1
1	6	0.510638	0.762763	0.992188	0.998193	0.94375	0.996997	0.885333	0.961156	0.969444	1	1	1	1
1	7	0.510638	0.762763	0.992188	0.998193	0.94375	0.996997	0.885333	0.961156	0.969444	1	1	1	1
1	8	0.506383	0.762763	0.992188	0.998193	0.94375	0.993994	0.885027	0.961156	0.96875	1	1	1	1
1	9	0.510638	0.765766	0.996094	0.999097	0.945139	0.996997	0.885333	0.961156	0.969444	1	1	1	1
1	0	0.514894	0.756757	0.992126	0.998193	0.942361	0.996997	0.885333	0.961156	0.969444	1	1	1	1
1	1	0.514894	0.762763	1	1	0.945139	0.993994	0.885027	0.961156	0.96875	1	1	1	1
1	2	0.519149	0.756757	0.992126	0.998193	0.942361	1	0.885638	0.961156	0.970139	1	1	1	1
1	3	0.514894	0.756757	0.992126	0.998193	0.942361	0.996997	0.885333	0.961156	0.969444	1	1	1	1
1	4	0.519149	0.762763	1	1	0.945139	0.996997	0.885333	0.961156	0.969444	1	1	1	1
1	5	0.519149	0.756757	0.992126	0.998193	0.942361	1	0.885638	0.961156	0.970139	1	1	1	1
1	6	0.514894	0.75976	0.996063	0.999097	0.94375	0.996997	0.885333	0.961156	0.969444	1	1	1	1
1	7	0.514894	0.756757	0.992126	0.998193	0.942361	0.996997	0.885333	0.961156	0.969444	1	1	1	1
1	8	0.519149	0.762763	1	1	0.945139	1	0.885638	0.961156	0.970139	1	1	1	1
1	9	0.519149	0.75976	0.996063	0.999097	0.94375	1	0.885638	0.961156	0.970139	1	1	1	1
1	0	0.52766	0.750751	0.992063	0.998193	0.940972	1	0.885638	0.961156	0.970139	1	1	1	1
1	1	0.52766	0.753754	0.996032	0.999097	0.942361	0.996997	0.885333	0.961156	0.969444	1	1	1	1
1	2	0.52766	0.753754	0.996032	0.999097	0.942361	1	0.885638	0.961156	0.970139	1	1	1	1
1	3	0.523404	0.753754	0.996032	0.999097	0.942361	0.993994	0.885027	0.961156	0.96875	1	1	1	1
1	4	0.52766	0.753754	0.996032	0.999097	0.942361	1	0.885638	0.961156	0.970139	1	1	1	1
1	5	0.523404	0.753754	0.996032	0.999097	0.942361	0.993994	0.885027	0.961156	0.96875	1	1	1	1
1	6	0.523404	0.750751	0.992063	0.998193	0.940972	0.996997	0.885333	0.961156	0.969444	1	1	1	1
1	7	0.523404	0.753754	0.996032	0.999097	0.942361	0.993994	0.885027	0.961156	0.96875	1	1	1	1
1	8	0.52766	0.753754	0.996032	0.999097	0.942361	1	0.885638	0.961156	0.970139	1	1	1	1
1	9	0.523404	0.753754	0.996032	0.999097	0.942361	0.993994	0.885027	0.961156	0.96875	1	1	1	1
1	0	0.52766	0.750751	0.996016	0.999097	0.941667	0.996997	0.885333	0.961156	0.969444	1	1	1	1
1	1	0.52766	0.750751	0.996016	0.999097	0.941667	0.996997	0.885333	0.961156	0.969444	1	1	1	1
1	2	0.531915	0.750751	0.996016	0.999097	0.941667	0.996997	0.885333	0.961156	0.969444	1	1	1	1
1	3	0.52766	0.747748	0.992032	0.998193	0.940278	0.993994	0.885027	0.961156	0.96875	1	1	1	1
1	4	0.52766	0.747748	0.992032	0.998193	0.940278	0.996997	0.885333	0.961156	0.969444	1	1	1	1
1	5	0.531915	0.753754	1	1	0.943056	1	0.885638	0.961156	0.970139	1	1	1	1
1	6	0.531915	0.753754	1	1	0.943056	1	0.885638	0.961156	0.970139	1	1	1	1
1	7	0.531915	0.750751	0.996016	0.999097	0.941667	1	0.885638	0.961156	0.970139	1	1	1	1
1	8	0.531915	0.750751	0.996016	0.999097	0.941667	0.996997	0.885333	0.961156	0.969444	1	1	1	1
1	9	0.52766	0.750751	0.996016	0.999097	0.941667	0.993994	0.885027	0.961156	0.96875	1	1	1	1
1	0	0.53617	0.744745	0.995984	0.999097	0.940278	0.993994	0.885027	0.961156	0.96875	1	1	1	1
1	1	0.53617	0.744745	0.995984	0.999097	0.940278	0.996997	0.885333	0.961156	0.969444	1	1	1	1
1	2	0.53617	0.744745	0.995984	0.999097	0.940278	0.996997	0.885333	0.961156	0.969444	1	1	1	1
1	3	0.53617	0.744745	0.995984	0.999097	0.940278	0.993994	0.885027	0.961156	0.96875	1	1	1	1
1	4	0.540426	0.744745	0.995984	0.999097	0.940278	1	0.885638	0.961156	0.970139	1	1	1	1
1	5	0.540426	0.747748	1	1	0.941667	1	0.885638	0.961156	0.970139	1	1	1	1
1	6	0.540426	0.744745	0.995984	0.999097	0.940278	1	0.885638	0.961156	0.970139	1	1	1	1
1	7	0.53617	0.744745	0.995984	0.999097	0.940278	0.996997	0.885333	0.961156	0.969444	1	1	1	1
1	8	0.540426	0.744745	0.995984	0.999097	0.940278	1	0.885638	0.961156	0.970139	1	1	1	1
1	9	0.540426	0.741742	0.991968	0.998193	0.938889	1	0.885638	0.961156	0.970139	1	1	1	1
1	0	0.548936	0.735736	0.991903	0.998193	0.9375	1	0.885638	0.961156	0.970139	1	1	1	1
1	1	0.548936	0.741742	1	1	0.940278	0.996997	0.885333	0.961156	0.969444	1	1	1	1
1	2	0.548936	0.738739	0.995951	0.999097	0.938889	0.996997	0.885333	0.961156	0.969444	1	1	1	1
1	3	0.548936	0.735736	0.991903	0.998193	0.9375	1	0.885638	0.961156	0.970139	1	1	1	1
1	4	0.544681	0.738739	0.995951	0.999097	0.938889	0.993994	0.885027	0.961156	0.96875	1	1	1	1
1	5	0.544681	0.738739	0.995951	0.999097	0.938889	0.996997	0.885333	0.961156	0.969444	1	1	1	1
1	6	0.544681	0.735736	0.991903	0.998193	0.9375	0.996997	0.885333	0.961156	0.969444	1	1	1	1
1	7	0.544681	0.735736	0.991903	0.998193	0.9375	0.996997	0.885333	0.961156	0.969444	1	1	1	1
1	8	0.544681	0.735736	0.991903	0.998193	0.9375	0.993994	0.885027	0.961156	0.96875	1	1	1	1
1	9	0.544681	0.735736	0.991903	0.998193	0.9375	0.996997	0.885333	0.961156	0.969444	1	1	1	1
1	0	0.557447	0.732733	0.995918	0.999097	0.9375	1	0.885638	0.961156	0.970139	1	1	1	1
1	1	0.553191	0.732733	0.995918	0.999097	0.9375	0.996997	0.885333	0.961156	0.969444	1	1	1	1
1	2	0.557447	0.732733	0.995918	0.999097	0.9375	0.996997	0.885333	0.961156	0.969444	1	1	1	1
1	3	0.553191	0.732733	0.995918	0.999097	0.9375	0.993994	0.885027	0.961156	0.96875	1	1	1	1
1	4	0.557447	0.732733	0.995918	0.999097	0.9375	0.996997	0.885333	0.961156	0.969444	1	1	1	1
1	5	0.557447	0.732733	0.995918	0.999097	0.9375	0.996997	0.885333	0.961156	0.969444	1	1	1	1
1	6	0.553191	0.732733	0.995918	0.999097	0.9375	0.996997	0.885333	0.961156	0.969444	1	1	1	1
1	7	0.553191	0.735736	1	1	0.938889	0.993994	0.885027	0.961156	0.96875	1	1	1	1
1	8	0.553191	0.732733	0.995918	0.999097	0.9375	0.993994	0.885027	0.961156	0.96875	1	1	1	1
1	9	0.557447	0.732733	0.995918	0.999097	0.9375	0.996997	0.885333	0.961156	0.969444	1	1	1	1
1	0	0.565957	0.72973	1	1	0.9375	0.996997	0.885333	0.961156	0.969444	1	1	1	1
1	1	0.565957	0.726727	0.995885	0.999097	0.936111	0.996997	0.885333	0.961156	0.969444	1	1	1	1
1	2	0.565957	0.723724	0.99177	0.998193	0.934722	0.996997	0.885333	0.961156	0.969444	1	1	1	1
1	3	0.561702	0.723724	0.99177	0.998193	0.934722	0.993994	0.885027	0.961156	0.96875	1	1	1	1
1	4	0.565957	0.726727	0.995885	0.999097	0.936111	0.996997	0.885333	0.961156	0.969444	1	1	1	1
1	5	0.565957	0.723724	0.99177	0.998193	0.934722	1	0.885638	0.961156	0.970139	1	1	1	1
1	6	0.561702	0.723724	0.99177	0.998193	0.934722	0.993994	0.885027	0.961156	0.96875	1	1	1	1
1	7	0.565957	0.72973	1	1	0.9375	0.996997	0.885333	0.961156	0.969444	1	1	1	1
1	8	0.565957	0.723724	0.99177	0.998193	0.934722	1	0.885638	0.961156	0.970139	1	1	1	1
1	9	0.565957	0.726727	0.995885	0.999097	0.936111	1	0.885638	0.961156	0.970139	1	1	1	1
1	0	0.574468	0.717718	0.991701	0.998193	0.933333	1	0.885638	0.961156	0.970139	1	0.991071	0.99729	0.997917
1	1	0.570213	0.717718	0.991701	0.998193	0.933333	0.996997	0.885333	0.961156	0.969444	1	0.99403	0.998193	0.998611
1	2	0.574468	0.723724	1	1	0.936111	1	0.885638	0.961156	0.970139	1	0.991071	0.99729	0.997917
1	3	0.570213	0.723724	1	1	0.936111	0.993994	0.885027	0.961156	0.96875	1	0.997006	0.999097	0.999306
1	4	0.570213	0.720721	0.995851	0.999097	0.934722	0.993994	0.885027	0.961156	0.96875	1	0.997006	0.999097	0.999306
1	5	0.574468	0.717718	0.991701	0.998193	0.933333	0.996997	0.885333	0.961156	0.969444	1	0.99403	0.998193	0.998611
1	6	0.574468	0.717718	0.991701	0.998193	0.933333	1	0.885638	0.961156	0.970139	1	0.991071	0.99729	0.997917
1	7	0.574468	0.720721	0.995851	0.999097	0.934722	0.996997	0.885333	0.961156	0.969444	1	0.99403	0.998193	0.998611
1	8	0.570213	0.723724	1	1	0.936111	0.996997	0.885333	0.961156	0.969444	1	0.99403	0.998193	0.998611
1	9	0.570213	0.717718	0.991701	0.998193	0.933333	0.996997	0.885333	0.961156	0.969444	1	0.99403	0.998193	0.998611
1	0	0.582979	0.714715	0.995816	0.999097	0.933333	0.996997	0.885333	0.961156	0.969444	1	0.991071	0.99729	0.997917
1	1	0.582979	0.711712	0.991632	0.998193	0.931944	0.996997	0.885333	0.961156	0.969444	1	0.991071	0.99729	0.997917
1	2	0.578723	0.714715	0.995816	0.999097	0.933333	0.996997	0.885333	0.961156	0.969444	1	0.991071	0.99729	0.997917
1	3	0.578723	0.714715	0.995816	0.999097	0.933333	0.996997	0.885333	0.961156	0.969444	1	0.991071	0.99729	0.997917
1	4	0.582979	0.717718	1	1	0.934722	1	0.885638	0.961156	0.970139	1	0.991071	0.99729	0.997917
1	5	0.582979	0.711712	0.991632	0.998193	0.931944	1	0.885638	0.961156	0.970139	1	0.991071	0.99729	0.997917
1	6	0.582979	0.714715	0.995816	0.999097	0.933333	0.996997	0.885333	0.961156	0.969444	1	0.991071	0.99729	0.997917
1	7	0.578723	0.714715	0.995816	0.999097	0.933333	0.996997	0.885333	0.961156	0.969444	1	0.991071	0.99729	0.997917
1	8	0.582979	0.717718	1	1	0.934722	1	0.885638	0.961156	0.970139	1	0.991071	0.99729	0.997917
1	9	0.578723	0.714715	0.995816	0.999097	0.933333	0.993994	0.885027	0.961156	0.96875	1	0.991071	0.99729	0.997917
1	0	0.591489	0.711712	1	1	0.933333	1	0.885638	0.961156	0.970139	1	0.991071	0.99729	0.997917
1	1	0.591489	0.705706	0.991561	0.998193	0.930556	1	0.885638	0.961156	0.970139	1	0.991071	0.99729	0.997917
1	2	0.587234	0.708709	0.995781	0.999097	0.931944	0.996997	0.885333	0.961156	0.969444	1	0.991071	0.99729	0.997917
1	3	0.591489	0.705706	0.991561	0.998193	0.930556	0.996997	0.885333	0.961156	0.969444	1	0.991071	0.99729	0.997917
1	4	0.587234	0.705706	0.991561	0.998193	0.930556	0.996997	0.885333	0.961156	0.969444	1	0.991071	0.99729	0.997917
1	5	0.587234	0.711712	1	1	0.933333	0.993994	0.885027	0.961156	0.96875	1	0.991071	0.99729	0.997917
1	6	0.591489	0.711712	1	1	0.933333	0.996997	0.885333	0.961156	0.969444	1	0.991071	0.99729	0.997917
1	7	0.587234	0.711712	1	1	0.933333	0.993994	0.885027	0.961156	0.96875	1	0.991071	0.99729	0.997917
1	8	0.587234	0.708709	0.995781	0.999097	0.931944	0.996997	0.885333	0.961156	0.969444	1	0.991071	0.99729	0.997917
1	9	0.587234	0.711712	1	1	0.933333	0.993994	0.885027	0.961156	0.96875	1	0.991071	0.99729	0.997917
1	0	0.595745	0.702703	0.995745	0.999097	0.930556	0.993994	0.885027	0.961156	0.96875	1	0.991071	0.99729	0.997917
1	1	0.6	0.6997	0.991489	0.998193	0.929167	0.996997	0.885333	0.961156	0.969444	1	0.991071	0.99729	0.997917
1	2	0.6	0.705706	1	1	0.931944	1	0.885638	0.961156	0.970139	1	0.991071	0.99729	0.997917
1	3	0.6	0.705706	1	1	0.931944	1	0.885638	0.961156	0.970139	1	0.991071	0.99729	0.997917
1	4	0.6	0.705706	1	1	0.931944	0.996997	0.885333	0.961156	0.969444	1	0.991071	0.99729	0.997917
1	5	0.595745	0.702703	0.995745	0.999097	0.930556	0.996997	0.885333	0.961156	0.969444	1	0.991071	0.99729	0.997917
1	6	0.595745	0.6997	0.991489	0.998193	0.929167	0.996997	0.885333	0.961156	0.969444	1	0.991071	0.99729	0.997917
1	7	0.595745	0.702703	0.995745	0.999097	0.930556	0.993994	0.885027	0.961156	0.96875	1	0.991071	0.99729	0.997917
1	8	0.595745	0.702703	0.995745	0.999097	0.930556	0.996997	0.885333	0.961156	0.969444	1	0.991071	0.99729	0.997917
1	9	0.6	0.6997	0.991489	0.998193	0.929167	0.996997	0.885333	0.961156	0.969444	1	0.991071	0.99729	0.997917
1	0	0.604255	0.696697	0.995708	0.999097	0.929167	0.996997	0.885333	0.961156	0.969444	1	0.991071	0.99729	0.997917
1	1	0.608511	0.696697	0.995708	0.999097	0.929167	1	0.885638	0.961156	0.970139	1	0.991071	0.99729	0.997917
1	2	0.608511	0.696697	0.995708	0.999097	0.929167	0.996997	0.885333	0.961156	0.969444	1	0.991071	0.99729	0.997917
1	3	0.604255	0.693694	0.991416	0.998193	0.927778	0.993994	0.885027	0.961156	0.96875	1	0.991071	0.99729	0.997917
1	4	0.608511	0.6997	1	1	0.930556	0.996997	0.885333	0.961156	0.969444	1	0.991071	0.99729	0.997917
1	5	0.608511	0.6997	1	1	0.930556	0.996997	0.885333	0.961156	0.969444	1	0.991071	0.99729	0.997917
1	6	0.608511	0.6997	1	1	0.930556	0.996997	0.885333	0.961156	0.969444	1	0.991071	0.99729	0.997917
1	7	0.604255	0.6997	1	1	0.930556	0.996997	0.885333	0.961156	0.969444	1	0.991071	0.99729	0.997917
1	8	0.604255	0.6997	1	1	0.930556	0.993994	0.885027	0.961156	0.96875	1	0.991071	0.99729	0.997917
1	9	0.608511	0.6997	1	1	0.930556	1	0.885638	0.961156	0.970139	1	0.991071	0.99729	0.997917
1	0	0.612766	0.690691	0.995671	0.999097	0.927778	0.996997	0.885333	0.961156	0.969444	1	0.991071	0.99729	0.997917
1	1	0.617021	0.687688	0.991342	0.998193	0.926389	0.996997	0.885333	0.961156	0.969444	1	0.991071	0.99729	0.997917
1	2	0.617021	0.690691	0.995671	0.999097	0.927778	1	0.885638	0.961156	0.970139	1	0.991071	0.99729	0.997917
1	3	0.617021	0.687688	0.991342	0.998193	0.926389	1	0.885638	0.961156	0.970139	1	0.991071	0.99729	0.997917
1	4	0.617021	0.687688	0.991342	0.998193	0.926389	1	0.885638	0.961156	0.970139	1	0.991071	0.99729	0.997917
1	5	0.617021	0.687688	0.991342	0.998193	0.926389	0.996997	0.885333	0.961156	0.969444	1	0.991071	0.99729	0.997917
1	6	0.617021	0.690691	0.995671	0.999097	0.927778	1	0.885638	0.961156	0.970139	1	0.991071	0.99729	0.997917
1	7	0.617021	0.690691	0.995671	0.999097	0.927778	1	0.885638	0.961156	0.970139	1	0.991071	0.99729	0.997917
1	8	0.617021	0.693694	1	1	0.929167	0.996997	0.885333	0.961156	0.969444	1	0.991071	0.99729	0.997917
1	9	0.612766	0.693694	1	1	0.929167	0.996997	0.885333	0.961156	0.969444	1	0.991071	0.99729	0.997917
1	0	0.621277	0.684685	0.995633	0.999097	0.926389	0.996997	0.885333	0.961156	0.969444	1	0.991071	0.99729	0.997917
1	1	0.625532	0.684685	0.995633	0.999097	0.926389	0.996997	0.885333	0.961156	0.969444	1	0.991071	0.99729	0.997917
1	2	0.625532	0.687688	1	1	0.927778	1	0.885638	0.961156	0.970139	1	0.991071	0.99729	0.997917
1	3	0.621277	0.684685	0.995633	0.999097	0.926389	0.993994	0.885027	0.961156	0.96875	1	0.991071	0.99729	0.997917
1	4	0.621277	0.681682	0.991266	0.998193	0.925	0.993994	0.885027	0.961156	0.96875	1	0.991071	0.99729	0.997917
1	5	0.621277	0.684685	0.995633	0.999097	0.926389	0.993994	0.885027	0.961156	0.96875	1	0.991071	0.99729	0.997917
1	6	0.625532	0.687688	1	1	0.927778	1	0.885638	0.961156	0.970139	1	0.991071	0.99729	0.997917
1	7	0.621277	0.681682	0.991266	0.998193	0.925	0.993994	0.885027	0.961156	0.96875	1	0.991071	0.99729	0.997917
1	8	0.625532	0.684685	0.995633	0.999097	0.926389	1	0.885638	0.961156	0.970139	1	0.991071	0.99729	0.997917
1	9	0.621277	0.684685	0.995633	0.999097	0.926389	0.996997	0.885333	0.961156	0.969444	1	0.991071	0.99729	0.997917
1	0	0.629787	0.678679	0.995595	0.999097	0.925	0.996997	0.885333	0.961156	0.969444	1	0.991071	0.99729	0.997917
1	1	0.629787	0.678679	0.995595	0.999097	0.925	0.993994	0.885027	0.961156	0.96875	1	0.991071	0.99729	0.997917
1	2	0.629787	0.681682	1	1	0.926389	0.996997	0.885333	0.961156	0.969444	1	0.991071	0.99729	0.997917
1	3	0.629787	0.675676	0.991189	0.998193	0.923611	0.996997	0.885333	0.961156	0.969444	1	0.991071	0.99729	0.997917
1	4	0.634043	0.678679	0.995595	0.999097	0.925	1	0.885638	0.961156	0.970139	1	0.991071	0.99729	0.997917
1	5	0.629787	0.681682	1	1	0.926389	0.993994	0.885027	0.961156	0.96875	1	0.991071	0.99729	0.997917
1	6	0.634043	0.681682	1	1	0.926389	0.996997	0.885333	0.961156	0.969444	1	0.991071	0.99729	0.997917
1	7	0.634043	0.678679	0.995595	0.999097	0.925	1	0.885638	0.961156	0.970139	1	0.991071	0.99729	0.997917
1	8	0.634043	0.681682	1	1	0.926389	0.996997	0.885333	0.961156	0.969444	1	0.991071	0.99729	0.997917
1	9	0.634043	0.678679	0.995595	0.999097	0.925	0.996997	0.885333	0.961156	0.969444	1	0.991071	0.99729	0.997917
1	0	0.638298	0.675676	1	1	0.925	0.996997	0.885333	0.961156	0.969444	1	0.991071	0.99729	0.997917
1	1	0.642553	0.66967	0.991111	0.998193	0.922222	0.996997	0.885333	0.961156	0.969444	1	0.991071	0.99729	0.997917
1	2	0.638298	0.672673	0.995556	0.999097	0.923611	0.996997	0.885333	0.961156	0.969444	1	0.991071	0.99729	0.997917
1	3	0.642553	0.66967	0.991111	0.998193	0.922222	1	0.885638	0.961156	0.970139	1	0.991071	0.99729	0.997917
1	4	0.642553	0.672673	0.995556	0.999097	0.923611	0.996997	0.885333	0.961156	0.969444	1	0.991071	0.99729	0.997917
1	5	0.638298	0.672673	0.995556	0.999097	0.923611	0.996997	0.885333	0.961156	0.969444	1	0.991071	0.99729	0.997917
1	6	0.642553	0.672673	0.995556	0.999097	0.923611	0.996997	0.885333	0.961156	0.969444	1	0.991071	0.99729	0.997917
1	7	0.638298	0.672673	0.995556	0.999097	0.923611	0.993994	0.885027	0.961156	0.96875	1	0.991071	0.99729	0.997917
1	8	0.638298	0.675676	1	1	0.925	0.993994	0.885027	0.961156	0.96875	1	0.991071	0.99729	0.997917
1	9	0.642553	0.672673	0.995556	0.999097	0.923611	0.996997	0.885333	0.961156	0.969444	1	0.991071	0.99729	0.997917
1	0	0.646809	0.66967	1	1	0.923611	0.993994	0.885027	0.961156	0.96875	1	0.991071	0.99729	0.997917
1	1	0.651064	0.666667	0.995516	0.999097	0.922222	1	0.885638	0.961156	0.970139	1	0.991071	0.99729	0.997917
1	2	0.651064	0.66967	1	1	0.923611	0.996997	0.885333	0.961156	0.969444	1	0.991071	0.99729	0.997917
1	3	0.651064	0.663664	0.991031	0.998193	0.920833	1	0.885638	0.961156	0.970139	1	0.991071	0.99729	0.997917
1	4	0.646809	0.663664	0.991031	0.998193	0.920833	0.993994	0.885027	0.961156	0.96875	1	0.991071	0.99729	0.997917
1	5	0.651064	0.66967	1	1	0.923611	0.996997	0.885333	0.961156	0.969444	1	0.991071	0.99729	0.997917
1	6	0.651064	0.66967	1	1	0.923611	1	0.885638	0.961156	0.970139	1	0.991071	0.99729	0.997917
1	7	0.651064	0.666667	0.995516	0.999097	0.922222	0.996997	0.885333	0.961156	0.969444	1	0.991071	0.99729	0.997917
1	8	0.646809	0.66967	1	1	0.923611	0.996997	0.885333	0.961156	0.969444	1	0.991071	0.99729	0.997917
1	9	0.646809	0.66967	1	1	0.923611	0.996997	0.885333	0.961156	0.969444	1	0.991071	0.99729	0.997917
1	0	0.651064	0.663664	0.995495	0.999097	0.921528	0.996997	0.885333	0.961156	0.969444	1	0.991071	0.99729	0.997917
1	1	0.651064	0.660661	0.990991	0.998193	0.920139	0.993994	0.885027	0.961156	0.96875	1	0.991071	0.99729	0.997917
1	2	0.655319	0.663664	0.995495	0.999097	0.921528	1	0.885638	0.961156	0.970139	1	0.991071	0.99729	0.997917
1	3	0.651064	0.663664	0.995495	0.999097	0.921528	0.993994	0.885027	0.961156	0.96875	1	0.991071	0.99729	0.997917
1	4	0.651064	0.663664	0.995495	0.999097	0.921528	0.996997	0.885333	0.961156	0.969444	1	0.991071	0.99729	0.997917
1	5	0.651064	0.663664	0.995495	0.999097	0.921528	0.993994	0.885027	0.961156	0.96875	1	0.991071	0.99729	0.997917
1	6	0.651064	0.663664	0.995495	0.999097	0.921528	0.996997	0.885333	0.961156	0.969444	1	0.991071	0.99729	0.997917
1	7	0.655319	0.663664	0.995495	0.999097	0.921528	0.996997	0.885333	0.961156	0.969444	1	0.991071	0.99729	0.997917
1	8	0.651064	0.666667	1	1	0.922917	0.993994	0.885027	0.961156	0.96875	1	0.991071	0.99729	0.997917
1	9	0.651064	0.663664	0.995495	0.999097	0.921528	0.993994	0.885027	0.961156	0.96875	1	0.991071	0.99729	0.997917
1	0	0.66383	0.657658	0.995455	0.999097	0.920139	1	0.885638	0.961156	0.970139	1	0.991071	0.99729	0.997917
1	1	0.659574	0.660661	1	1	0.921528	0.993994	0.885027	0.961156	0.96875	1	0.991071	0.99729	0.997917
1	2	0.66383	0.657658	0.995455	0.999097	0.920139	0.996997	0.885333	0.961156	0.969444	1	0.991071	0.99729	0.997917
1	3	0.66383	0.657658	0.995455	0.999097	0.920139	0.996997	0.885333	0.961156	0.969444	1	0.991071	0.99729	0.997917
1	4	0.659574	0.660661	1	1	0.921528	0.996997	0.885333	0.961156	0.969444	1	0.991071	0.99729	0.997917
1	5	0.659574	0.654655	0.990909	0.998193	0.91875	0.996997	0.885333	0.961156	0.969444	1	0.991071	0.99729	0.997917
1	6	0.66383	0.660661	1	1	0.921528	0.996997	0.885333	0.961156	0.969444	1	0.991071	0.99729	0.997917
1	7	0.66383	0.657658	0.995455	0.999097	0.920139	0.996997	0.885333	0.961156	0.969444	1	0.991071	0.99729	0.997917
1	8	0.659574	0.657658	0.995455	0.999097	0.920139	0.993994	0.885027	0.961156	0.96875	1	0.991071	0.99729	0.997917
1	9	0.659574	0.654655	0.990909	0.998193	0.91875	0.996997	0.885333	0.961156	0.969444	1	0.991071	0.99729	0.997917
1	0	0.668085	0.651652	0.995413	0.999097	0.91875	0.996997	0.885333	0.961156	0.969444	1	0.991071	0.99729	0.997917
1	1	0.668085	0.654655	1	1	0.920139	0.993994	0.885027	0.961156	0.96875	1	0.991071	0.99729	0.997917
1	2	0.67234	0.654655	1	1	0.920139	1	0.885638	0.961156	0.970139	1	0.991071	0.99729	0.997917
1	3	0.668085	0.648649	0.990826	0.998193	0.917361	0.993994	0.885027	0.961156	0.96875	1	0.991071	0.99729	0.997917
1	4	0.67234	0.651652	0.995413	0.999097	0.91875	1	0.885638	0.961156	0.970139	1	0.991071	0.99729	0.997917
1	5	0.668085	0.654655	1	1	0.920139	0.993994	0.885027	0.961156	0.96875	1	0.991071	0.99729	0.997917
1	6	0.668085	0.651652	0.995413	0.999097	0.91875	0.996997	0.885333	0.961156	0.969444	1	0.991071	0.99729	0.997917
1	7	0.67234	0.654655	1	1	0.920139	1	0.885638	0.961156	0.970139	1	0.991071	0.99729	0.997917
1	8	0.668085	0.651652	0.995413	0.999097	0.91875	0.993994	0.885027	0.961156	0.96875	1	0.991071	0.99729	0.997917
1	9	0.67234	0.648649	0.990826	0.998193	0.917361	0.996997	0.885333	0.961156	0.969444	1	0.991071	0.99729	0.997917
1	0	0.676596	0.645646	0.99537	0.999097	0.917361	0.993994	0.885027	0.961156	0.96875	1	0.991071	0.99729	0.997917
1	1	0.680851	0.645646	0.99537	0.999097	0.917361	0.996997	0.885333	0.961156	0.969444	1	0.991071	0.99729	0.997917
1	2	0.676596	0.648649	1	1	0.91875	0.996997	0.885333	0.961156	0.969444	1	0.991071	0.99729	0.997917
1	3	0.680851	0.648649	1	1	0.91875	0.996997	0.885333	0.961156	0.969444	1	0.991071	0.99729	0.997917
1	4	0.680851	0.645646	0.99537	0.999097	0.917361	1	0.885638	0.961156	0.970139	1	0.991071	0.99729	0.997917
1	5	0.680851	0.645646	0.99537	0.999097	0.917361	0.996997	0.885333	0.961156	0.969444	1	0.991071	0.99729	0.997917
1	6	0.680851	0.645646	0.99537	0.999097	0.917361	1	0.885638	0.961156	0.970139	1	0.991071	0.99729	0.997917
1	7	0.676596	0.648649	1	1	0.91875	0.993994	0.885027	0.961156	0.96875	1	0.991071	0.99729	0.997917
1	8	0.676596	0.645646	0.99537	0.999097	0.917361	0.996997	0.885333	0.961156	0.969444	1	0.991071	0.99729	0.997917
1	9	0.676596	0.648649	1	1	0.91875	0.996997	0.885333	0.961156	0.969444	1	0.991071	0.99729	0.997917
1	0	0.685106	0.642643	1	1	0.917361	0.993994	0.885027	0.961156	0.96875	1	0.991071	0.99729	0.997917
1	1	0.689362	0.63964	0.995327	0.999097	0.915972	0.996997	0.885333	0.961156	0.969444	1	0.991071	0.99729	0.997917
1	2	0.689362	0.636637	0.990654	0.998193	0.914583	0.996997	0.885333	0.961156	0.969444	1	0.991071	0.99729	0.997917
1	3	0.685106	0.642643	1	1	0.917361	0.996997	0.885333	0.961156	0.969444	1	0.991071	0.99729	0.997917
1	4	0.685106	0.642643	1	1	0.917361	0.996997	0.885333	0.961156	0.969444	1	0.991071	0.99729	0.997917
1	5	0.685106	0.63964	0.995327	0.999097	0.915972	0.993994	0.885027	0.961156	0.96875	1	0.991071	0.99729	0.997917
1	6	0.689362	0.63964	0.995327	0.999097	0.915972	0.996997	0.885333	0.961156	0.969444	1	0.991071	0.99729	0.997917
1	7	0.685106	0.63964	0.995327	0.999097	0.915972	0.996997	0.885333	0.961156	0.969444	1	0.991071	0.99729	0.997917
1	8	0.685106	0.63964	0.995327	0.999097	0.915972	0.993994	0.885027	0.961156	0.96875	1	0.991071	0.99729	0.997917
1	9	0.689362	0.63964	0.995327	0.999097	0.915972	1	0.885638	0.961156	0.970139	1	0.991071	0.99729	0.997917
1	0	0.693617	0.636637	1	1	0.915972	0.993994	0.885027	0.961156	0.96875	1	0.991071	0.99729	0.997917
1	1	0.697872	0.636637	1	1	0.915972	0.996997	0.885333	0.961156	0.969444	1	0.991071	0.99729	0.997917
1	2	0.693617	0.633634	0.995283	0.999097	0.914583	0.993994	0.885027	0.961156	0.96875	1	0.991071	0.99729	0.997917
1	3	0.697872	0.633634	0.995283	0.999097	0.914583	0.996997	0.885333	0.961156	0.969444	1	0.991071	0.99729	0.997917
1	4	0.693617	0.636637	1	1	0.915972	0.996997	0.885333	0.961156	0.969444	1	0.991071	0.99729	0.997917
1	5	0.693617	0.633634	0.995283	0.999097	0.914583	0.993994	0.885027	0.961156	0.96875	1	0.991071	0.99729	0.997917
1	6	0.693617	0.636637	1	1	0.915972	0.993994	0.885027	0.961156	0.96875	1	0.991071	0.99729	0.997917
1	7	0.693617	0.636637	1	1	0.915972	0.993994	0.885027	0.961156	0.96875	1	0.991071	0.99729	0.997917
1	8	0.697872	0.630631	0.990566	0.998193	0.913194	1	0.885638	0.961156	0.970139	1	0.991071	0.99729	0.997917
1	9	0.693617	0.633634	0.995283	0.999097	0.914583	0.993994	0.885027	0.961156	0.96875	1	0.991071	0.99729	0.997917
1	0	0.706383	0.627628	0.995238	0.999097	0.913194	0.996997	0.885333	0.961156	0.969444	1	0.991071	0.99729	0.997917
1	1	0.702128	0.630631	1	1	0.914583	0.993994	0.885027	0.961156	0.96875	1	0.991071	0.99729	0.997917
1	2	0.706383	0.627628	0.995238	0.999097	0.913194	0.996997	0.885333	0.961156	0.969444	1	0.991071	0.99729	0.997917
1	3	0.702128	0.630631	1	1	0.914583	0.996997	0.885333	0.961156	0.969444	1	0.991071	0.99729	0.997917
1	4	0.702128	0.627628	0.995238	0.999097	0.913194	0.993994	0.885027	0.961156	0.96875	1	0.991071	0.99729	0.997917
1	5	0.702128	0.630631	1	1	0.914583	0.993994	0.885027	0.961156	0.96875	1	0.991071	0.99729	0.997917
1	6	0.706383	0.624625	0.990476	0.998193	0.911806	1	0.885638	0.961156	0.970139	1	0.991071	0.99729	0.997917
1	7	0.706383	0.630631	1	1	0.914583	0.996997	0.885333	0.961156	0.969444	1	0.991071	0.99729	0.997917
1	8	0.706383	0.627628	0.995238	0.999097	0.913194	0.996997	0.885333	0.961156	0.969444	1	0.991071	0.99729	0.997917
1	9	0.702128	0.630631	1	1	0.914583	0.996997	0.885333	0.961156	0.969444	1	0.991071	0.99729	0.997917
2	-1	0.226131	0.990909	0.987915	0.996396	0.995139	1	0.87766	0.958559	0.968056	0.987879	1	1	0.997222
2	0	0.261307	0.969697	0.987654	0.996396	0.990278	1	0.87766	0.958559	0.968056	0.993939	1	1	0.998611
2	1	0.261307	0.969697	0.987654	0.996396	0.990278	1	0.87766	0.958559	0.968056	0.993939	1	1	0.998611
2	2	0.261307	0.972727	0.990741	0.997297	0.991667	1	0.87766	0.958559	0.968056	0.993939	1	1	0.998611
2	3	0.261307	0.969697	0.987654	0.996396	0.990278	1	0.87766	0.958559	0.968056	0.993939	1	1	0.998611
2	4	0.261307	0.969697	0.987654	0.996396	0.990278	1	0.87766	0.958559	0.968056	0.993939	1	1	0.998611
2	5	0.261307	0.972727	0.990741	0.997297	0.991667	1	0.87766	0.958559	0.968056	0.993939	1	1	0.998611
2	6	0.261307	0.972727	0.990741	0.997297	0.991667	1	0.87766	0.958559	0.968056	0.993939	1	1	0.998611
2	7	0.261307	0.972727	0.990741	0.997297	0.991667	1	0.87766	0.958559	0.968056	0.993939	1	1	0.998611
2	8	0.261307	0.969697	0.987654	0.996396	0.990278	0.99697	0.877333	0.958559	0.967361	0.993939	1	1	0.998611
2	9	0.261307	0.969697	0.987654	0.996396	0.990278	1	0.87766	0.958559	0.968056	0.993939	1	1	0.998611
2	0	0.271357	0.963636	0.987578	0.996396	0.988889	1	0.87766	0.958559	0.968056	0.993939	1	1	0.998611
2	1	0.271357	0.966667	0.990683	0.997297	0.990278	1	0.87766	0.958559	0.968056	0.993939	1	1	0.998611
2	2	0.271357	0.963636	0.987578	0.996396	0.988889	1	0.87766	0.958559	0.968056	0.993939	1	1	0.998611
2	3	0.271357	0.963636	0.987578	0.996396	0.988889	1	0.87766	0.958559	0.968056	0.993939	1	1	0.998611
2	4	0.271357	0.966667	0.990683	0.997297	0.990278	1	0.87766	0.958559	0.968056	0.993939	1	1	0.998611
2	5	0.271357	0.963636	0.987578	0.996396	0.988889	1	0.87766	0.958559	0.968056	0.993939	1	1	0.998611
2	6	0.271357	0.966667	0.990683	0.997297	0.990278	1	0.87766	0.958559	0.968056	0.993939	1	1	0.998611
2	7	0.271357	0.966667	0.990683	0.997297	0.990278	1	0.87766	0.958559	0.968056	0.993939	1	1	0.998611
2	8	0.271357	0.963636	0.987578	0.996396	0.988889	1	0.87766	0.958559	0.968056	0.993939	1	1	0.998611
2	9	0.271357	0.963636	0.987578	0.996396	0.988889	1	0.87766	0.958559	0.968056	0.993939	1	1	0.998611
2	0	0.276382	0.960606	0.987539	0.996396	0.988194	1	0.87766	0.958559	0.968056	0.993939	1	1	0.998611
2	1	0.276382	0.960606	0.987539	0.996396	0.988194	1	0.87766	0.958559	0.968056	0.993939	1	1	0.998611
2	2	0.276382	0.963636	0.990654	0.997297	0.989583	1	0.87766	0.958559	0.968056	0.993939	1	1	0.998611
2	3	0.276382	0.960606	0.987539	0.996396	0.988194	1	0.87766	0.958559	0.968056	0.993939	1	1	0.998611
2	4	0.276382	0.960606	0.987539	0.996396	0.988194	1	0.87766	0.958559	0.968056	0.993939	1	1	0.998611
2	5	0.276382	0.960606	0.987539	0.996396	0.988194	0.99697	0.877333	0.958559	0.967361	0.993939	1	1	0.998611
2	6	0.276382	0.960606	0.987539	0.996396	0.988194	1	0.87766	0.958559	0.968056	0.993939	1	1	0.998611
2	7	0.276382	0.960606	0.987539	0.996396	0.988194	1	0.87766	0.958559	0.968056	0.993939	1	1	0.998611
2	8	0.276382	0.960606	0.987539	0.996396	0.988194	1	0.87766	0.958559	0.968056	0.993939	1	1	0.998611
2	9	0.276382	0.960606	0.987539	0.996396	0.988194	1	0.87766	0.958559	0.968056	0.993939	1	1	0.998611
2	0	0.286432	0.957576	0.990596	0.997297	0.988194	1	0.87766	0.958559	0.968056	0.99697	1	1	0.999306
2	1	0.286432	0.954545	0.987461	0.996396	0.986806	1	0.87766	0.958559	0.968056	0.99697	1	1	0.999306
2	2	0.286432	0.957576	0.990596	0.997297	0.988194	1	0.87766	0.958559	0.968056	0.99697	1	1	0.999306
2	3	0.281407	0.954545	0.987461	0.996396	0.986806	1	0.87766	0.958559	0.968056	0.99697	1	1	0.999306
2	4	0.286432	0.954545	0.987461	0.996396	0.986806	1	0.87766	0.958559	0.968056	0.99697	1	1	0.999306
2	5	0.286432	0.957576	0.990596	0.997297	0.988194	1	0.87766	0.958559	0.968056	0.99697	1	1	0.999306
2	6	0.281407	0.954545	0.987461	0.996396	0.986806	1	0.87766	0.958559	0.968056	0.99697	1	1	0.999306
2	7	0.286432	0.957576	0.990596	0.997297	0.988194	1	0.87766	0.958559	0.968056	0.99697	1	1	0.999306
2	8	0.286432	0.954545	0.987461	0.996396	0.986806	1	0.87766	0.958559	0.968056	0.99697	1	1	0.999306
2	9	0.286432	0.954545	0.987461	0.996396	0.986806	1	0.87766	0.958559	0.968056	0.99697	1	1	0.999306
2	0	0.291457	0.954545	0.990566	0.997297	0.9875	1	0.87766	0.958559	0.968056	0.99697	1	1	0.999306
2	1	0.291457	0.951515	0.987421	0.996396	0.986111	1	0.87766	0.958559	0.968056	0.99697	1	1	0.999306
2	2	0.291457	0.951515	0.987421	0.996396	0.986111	1	0.87766	0.958559	0.968056	0.99697	1	1	0.999306
2	3	0.291457	0.954545	0.990566	0.997297	0.9875	1	0.87766	0.958559	0.968056	0.99697	1	1	0.999306
2	4	0.291457	0.951515	0.987421	0.996396	0.986111	1	0.87766	0.958559	0.968056	0.99697	1	1	0.999306
2	5	0.291457	0.954545	0.990566	0.997297	0.9875	1	0.87766	0.958559	0.968056	0.99697	1	1	0.999306
2	6	0.291457	0.954545	0.990566	0.997297	0.9875	1	0.87766	0.958559	0.968056	0.99697	1	1	0.999306
2	7	0.291457	0.951515	0.987421	0.996396	0.986111	1	0.87766	0.958559	0.968056	0.99697	1	1	0.999306
2	8	0.291457	0.954545	0.990566	0.997297	0.9875	1	0.87766	0.958559	0.968056	0.99697	1	1	0.999306
2	9	0.291457	0.951515	0.987421	0.996396	0.986111	1	0.87766	0.958559	0.968056	0.99697	1	1	0.999306
2	0	0.301508	0.948485	0.990506	0.997297	0.986111	1	0.87766	0.958559	0.968056	0.99697	1	1	0.999306
2	1	0.301508	0.948485	0.990506	0.997297	0.986111	1	0.87766	0.958559	0.968056	0.99697	1	1	0.999306
2	2	0.296482	0.945455	0.987342	0.996396	0.984722	1	0.87766	0.958559	0.968056	0.99697	1	1	0.999306
2	3	0.296482	0.945455	0.987342	0.996396	0.984722	0.99697	0.877333	0.958559	0.967361	0.99697	1	1	0.999306
2	4	0.301508	0.945455	0.987342	0.996396	0.984722	1	0.87766	0.958559	0.968056	0.99697	1	1	0.999306
2	5	0.301508	0.945455	0.987342	0.996396	0.984722	1	0.87766	0.958559	0.968056	0.99697	1	1	0.999306
2	6	0.301508	0.945455	0.987342	0.996396	0.984722	1	0.87766	0.958559	0.968056	0.99697	1	1	0.999306
2	7	0.301508	0.948485	0.990506	0.997297	0.986111	1	0.87766	0.958559	0.968056	0.99697	1	1	0.999306
2	8	0.301508	0.948485	0.990506	0.997297	0.986111	1	0.87766	0.958559	0.968056	0.99697	1	1	0.999306
2	9	0.296482	0.945455	0.987342	0.996396	0.984722	1	0.87766	0.958559	0.968056	0.99697	1	1	0.999306
2	0	0.311558	0.942424	0.990446	0.997297	0.984722	1	0.87766	0.958559	0.968056	0.99697	1	1	0.999306
2	1	0.306533	0.942424	0.990446	0.997297	0.984722	1	0.87766	0.958559	0.968056	0.99697	1	1	0.999306
2	2	0.311558	0.939394	0.987261	0.996396	0.983333	1	0.87766	0.958559	0.968056	0.99697	1	1	0.999306
2	3	0.311558	0.942424	0.990446	0.997297	0.984722	1	0.87766	0.958559	0.968056	0.99697	1	1	0.999306
2	4	0.311558	0.939394	0.987261	0.996396	0.983333	0.99697	0.877333	0.958559	0.967361	0.99697	1	1	0.999306
2	5	0.311558	0.942424	0.990446	0.997297	0.984722	1	0.87766	0.958559	0.968056	0.99697	1	1	0.999306
2	6	0.311558	0.942424	0.990446	0.997297	0.984722	1	0.87766	0.958559	0.968056	0.99697	1	1	0.999306
2	7	0.311558	0.939394	0.987261	0.996396	0.983333	1	0.87766	0.958559	0.968056	0.99697	1	1	0.999306
2	8	0.311558	0.939394	0.987261	0.996396	0.983333	1	0.87766	0.958559	0.968056	0.99697	1	1	0.999306
2	9	0.311558	0.939394	0.987261	0.996396	0.983333	1	0.87766	0.958559	0.968056	0.99697	1	1	0.999306
2	0	0.316583	0.936364	0.98722	0.996396	0.982639	1	0.87766	0.958559	0.968056	1	1	1	1
2	1	0.316583	0.936364	0.98722	0.996396	0.982639	1	0.87766	0.958559	0.968056	1	1	1	1
2	2	0.316583	0.936364	0.98722	0.996396	0.982639	1	0.87766	0.958559	0.968056	1	1	1	1
2	3	0.316583	0.939394	0.990415	0.997297	0.984028	1	0.87766	0.958559	0.968056	1	1	1	1
2	4	0.316583	0.936364	0.98722	0.996396	0.982639	1	0.87766	0.958559	0.968056	1	1	1	1
2	5	0.316583	0.939394	0.990415	0.997297	0.984028	1	0.87766	0.958559	0.968056	1	1	1	1
2	6	0.316583	0.936364	0.98722	0.996396	0.982639	1	0.87766	0.958559	0.968056	1	1	1	1
2	7	0.316583	0.936364	0.98722	0.996396	0.982639	1	0.87766	0.958559	0.968056	1	1	1	1
2	8	0.316583	0.939394	0.990415	0.997297	0.984028	1	0.87766	0.958559	0.968056	1	1	1	1
2	9	0.316583	0.939394	0.990415	0.997297	0.984028	1	0.87766	0.958559	0.968056	1	1	1	1
2	0	0.326633	0.930303	0.987138	0.996396	0.98125	1	0.87766	0.958559	0.968056	1	1	1	1
2	1	0.326633	0.933333	0.990354	0.997297	0.982639	1	0.87766	0.958559	0.968056	1	1	1	1
2	2	0.326633	0.933333	0.990354	0.997297	0.982639	1	0.87766	0.958559	0.968056	1	1	1	1
2	3	0.326633	0.936364	0.993569	0.998198	0.984028	1	0.87766	0.958559	0.968056	1	1	1	1
2	4	0.326633	0.930303	0.987138	0.996396	0.98125	1	0.87766	0.958559	0.968056	1	1	1	1
2	5	0.326633	0.930303	0.987138	0.996396	0.98125	0.99697	0.877333	0.958559	0.967361	1	1	1	1
2	6	0.326633	0.933333	0.990354	0.997297	0.982639	1	0.87766	0.958559	0.968056	1	1	1	1
2	7	0.321608	0.933333	0.990354	0.997297	0.982639	1	0.87766	0.958559	0.968056	1	1	1	1
2	8	0.321608	0.930303	0.987138	0.996396	0.98125	1	0.87766	0.958559	0.968056	1	1	1	1
2	9	0.326633	0.933333	0.990354	0.997297	0.982639	1	0.87766	0.958559	0.968056	1	1	1	1
2	0	0.331658	0.933333	0.993548	0.998198	0.983333	1	0.87766	0.958559	0.968056	1	1	1	1
2	1	0.331658	0.927273	0.987097	0.996396	0.980556	1	0.87766	0.958559	0.968056	1	1	1	1
2	2	0.331658	0.930303	0.990323	0.997297	0.981944	1	0.87766	0.958559	0.968056	1	1	1	1
2	3	0.331658	0.927273	0.987097	0.996396	0.980556	1	0.87766	0.958559	0.968056	1	1	1	1
2	4	0.326633	0.930303	0.990323	0.997297	0.981944	1	0.87766	0.958559	0.968056	1	1	1	1
2	5	0.331658	0.927273	0.987097	0.996396	0.980556	1	0.87766	0.958559	0.968056	1	1	1	1
2	6	0.331658	0.933333	0.993548	0.998198	0.983333	1	0.87766	0.958559	0.968056	1	1	1	1
2	7	0.331658	0.930303	0.990323	0.997297	0.981944	1	0.87766	0.958559	0.968056	1	1	1	1
2	8	0.326633	0.927273	0.987097	0.996396	0.980556	1	0.87766	0.958559	0.968056	1	1	1	1
2	9	0.331658	0.927273	0.987097	0.996396	0.980556	1	0.87766	0.958559	0.968056	1	1	1	1
2	0	0.336683	0.924242	0.99026	0.997297	0.980556	1	0.87766	0.958559	0.968056	1	1	1	1
2	1	0.341709	0.921212	0.987013	0.996396	0.979167	1	0.87766	0.958559	0.968056	1	1	1	1
2	2	0.341709	0.921212	0.987013	0.996396	0.979167	1	0.87766	0.958559	0.968056	1	1	1	1
2	3	0.341709	0.924242	0.99026	0.997297	0.980556	1	0.87766	0.958559	0.968056	1	1	1	1
2	4	0.341709	0.921212	0.987013	0.996396	0.979167	1	0.87766	0.958559	0.968056	1	1	1	1
2	5	0.341709	0.921212	0.987013	0.996396	0.979167	1	0.87766	0.958559	0.968056	1	1	1	1
2	6	0.341709	0.921212	0.987013	0.996396	0.979167	1	0.87766	0.958559	0.968056	1	1	1	1
2	7	0.336683	0.924242	0.99026	0.997297	0.980556	1	0.87766	0.958559	0.968056	1	1	1	1
2	8	0.341709	0.924242	0.99026	0.997297	0.980556	1	0.87766	0.958559	0.968056	1	1	1	1
2	9	0.341709	0.921212	0.987013	0.996396	0.979167	1	0.87766	0.958559	0.968056	1	1	1	1
2	0	0.346734	0.918182	0.986971	0.996396	0.978472	0.99697	0.877333	0.958559	0.967361	1	1	1	1
2	1	0.346734	0.918182	0.986971	0.996396	0.978472	1	0.87766	0.958559	0.968056	1	1	1	1
2	2	0.346734	0.921212	0.990228	0.997297	0.979861	1	0.87766	0.958559	0.968056	1	1	1	1
2	3	0.346734	0.921212	0.990228	0.997297	0.979861	1	0.87766	0.958559	0.968056	1	1	1	1
2	4	0.346734	0.918182	0.986971	0.996396	0.978472	0.99697	0.877333	0.958559	0.967361	1	1	1	1
2	5	0.346734	0.921212	0.990228	0.997297	0.979861	0.99697	0.877333	0.958559	0.967361	1	1	1	1
2	6	0.346734	0.921212	0.990228	0.997297	0.979861	1	0.87766	0.958559	0.968056	1	1	1	1
2	7	0.341709	0.921212	0.990228	0.997297	0.979861	1	0.87766	0.958559	0.968056	1	1	1	1
2	8	0.341709	0.921212	0.990228	0.997297	0.979861	1	0.87766	0.958559	0.968056	1	1	1	1
2	9	0.346734	0.918182	0.986971	0.996396	0.978472	1	0.87766	0.958559	0.968056	1	1	1	1
2	0	0.351759	0.912121	0.986885	0.996396	0.977083	1	0.87766	0.958559	0.968056	1	1	1	1
2	1	0.356784	0.918182	0.993443	0.998198	0.979861	1	0.87766	0.958559	0.968056	1	1	1	1
2	2	0.356784	0.915152	0.990164	0.997297	0.978472	1	0.87766	0.958559	0.968056	1	1	1	1
2	3	0.356784	0.912121	0.986885	0.996396	0.977083	1	0.87766	0.958559	0.968056	1	1	1	1
2	4	0.356784	0.915152	0.990164	0.997297	0.978472	0.99697	0.877333	0.958559	0.967361	1	1	1	1
2	5	0.356784	0.915152	0.990164	0.997297	0.978472	1	0.87766	0.958559	0.968056	1	1	1	1
2	6	0.356784	0.918182	0.993443	0.998198	0.979861	1	0.87766	0.958559	0.968056	1	1	1	1
2	7	0.356784	0.915152	0.990164	0.997297	0.978472	1	0.87766	0.958559	0.968056	1	1	1	1
2	8	0.356784	0.912121	0.986885	0.996396	0.977083	1	0.87766	0.958559	0.968056	1	1	1	1
2	9	0.356784	0.912121	0.986885	0.996396	0.977083	0.99697	0.877333	0.958559	0.967361	1	1	1	1
2	0	0.361809	0.909091	0.986842	0.996396	0.976389	1	0.87766	0.958559	0.968056	1	1	1	1
2	1	0.361809	0.909091	0.986842	0.996396	0.976389	1	0.87766	0.958559	0.968056	1	1	1	1
2	2	0.356784	0.915152	0.993421	0.998198	0.979167	1	0.87766	0.958559	0.968056	1	1	1	1
2	3	0.361809	0.909091	0.986842	0.996396	0.976389	1	0.87766	0.958559	0.968056	1	1	1	1
2	4	0.356784	0.912121	0.990132	0.997297	0.977778	1	0.87766	0.958559	0.968056	1	1	1	1
2	5	0.361809	0.909091	0.986842	0.996396	0.976389	1	0.87766	0.958559	0.968056	1	1	1	1
2	6	0.361809	0.909091	0.986842	0.996396	0.976389	0.99697	0.877333	0.958559	0.967361	1	1	1	1
2	7	0.361809	0.915152	0.993421	0.998198	0.979167	0.99697	0.877333	0.958559	0.967361	1	1	1	1
2	8	0.361809	0.912121	0.990132	0.997297	0.977778	0.99697	0.877333	0.958559	0.967361	1	1	1	1
2	9	0.361809	0.912121	0.990132	0.997297	0.977778	1	0.87766	0.958559	0.968056	1	1	1	1
2	0	0.366834	0.906061	0.990066	0.997297	0.976389	0.99697	0.877333	0.958559	0.967361	1	1	1	1
2	1	0.371859	0.912121	0.996689	0.999099	0.979167	1	0.87766	0.958559	0.968056	1	1	1	1
2	2	0.371859	0.909091	0.993377	0.998198	0.977778	1	0.87766	0.958559	0.968056	1	1	1	1
2	3	0.371859	0.909091	0.993377	0.998198	0.977778	1	0.87766	0.958559	0.968056	1	1	1	1
2	4	0.371859	0.909091	0.993377	0.998198	0.977778	1	0.87766	0.958559	0.968056	1	1	1	1
2	5	0.371859	0.909091	0.993377	0.998198	0.977778	1	0.87766	0.958559	0.968056	1	1	1	1
2	6	0.371859	0.906061	0.990066	0.997297	0.976389	1	0.87766	0.958559	0.968056	1	1	1	1
2	7	0.371859	0.90303	0.986755	0.996396	0.975	1	0.87766	0.958559	0.968056	1	1	1	1
2	8	0.371859	0.906061	0.990066	0.997297	0.976389	1	0.87766	0.958559	0.968056	1	1	1	1
2	9	0.371859	0.906061	0.990066	0.997297	0.976389	1	0.87766	0.958559	0.968056	1	1	1	1
2	0	0.38191	0.89697	0.986667	0.996396	0.973611	1	0.87766	0.958559	0.968056	1	1	1	1
2	1	0.38191	0.9	0.99	0.997297	0.975	1	0.87766	0.958559	0.968056	1	1	1	1
2	2	0.38191	0.9	0.99	0.997297	0.975	0.99697	0.877333	0.958559	0.967361	1	1	1	1
2	3	0.38191	0.89697	0.986667	0.996396	0.973611	1	0.87766	0.958559	0.968056	1	1	1	1
2	4	0.376884	0.89697	0.986667	0.996396	0.973611	1	0.87766	0.958559	0.968056	1	1	1	1
2	5	0.38191	0.9	0.99	0.997297	0.975	1	0.87766	0.958559	0.968056	1	1	1	1
2	6	0.38191	0.90303	0.993333	0.998198	0.976389	1	0.87766	0.958559	0.968056	1	1	1	1
2	7	0.376884	0.90303	0.993333	0.998198	0.976389	1	0.87766	0.958559	0.968056	1	1	1	1
2	8	0.376884	0.89697	0.986667	0.996396	0.973611	1	0.87766	0.958559	0.968056	1	1	1	1
2	9	0.38191	0.89697	0.986667	0.996396	0.973611	0.99697	0.877333	0.958559	0.967361	1	1	1	1
2	0	0.386935	0.9	0.993311	0.998198	0.975694	1	0.87766	0.958559	0.968056	1	1	1	1
2	1	0.38191	0.89697	0.989967	0.997297	0.974306	1	0.87766	0.958559	0.968056	1	1	1	1
2	2	0.386935	0.89697	0.989967	0.997297	0.974306	1	0.87766	0.958559	0.968056	1	1	1	1
2	3	0.386935	0.89697	0.989967	0.997297	0.974306	1	0.87766	0.958559	0.968056	1	1	1	1
2	4	0.386935	0.893939	0.986622	0.996396	0.972917	1	0.87766	0.958559	0.968056	1	1	1	1
2	5	0.38191	0.893939	0.986622	0.996396	0.972917	0.99697	0.877333	0.958559	0.967361	1	1	1	1
2	6	0.386935	0.893939	0.986622	0.996396	0.972917	1	0.87766	0.958559	0.968056	1	1	1	1
2	7	0.386935	0.893939	0.986622	0.996396	0.972917	0.99697	0.877333	0.958559	0.967361	1	1	1	1
2	8	0.386935	0.89697	0.989967	0.997297	0.974306	1	0.87766	0.958559	0.968056	1	1	1	1
2	9	0.386935	0.9	0.993311	0.998198	0.975694	1	0.87766	0.958559	0.968056	1	1	1	1
2	0	0.396985	0.890909	0.989899	0.997297	0.972917	0.99697	0.877333	0.958559	0.967361	1	1	1	1
2	1	0.396985	0.890909	0.989899	0.997297	0.972917	1	0.87766	0.958559	0.968056	1	1	1	1
2	2	0.396985	0.893939	0.993266	0.998198	0.974306	0.99697	0.877333	0.958559	0.967361	1	1	1	1
2	3	0.396985	0.887879	0.986532	0.996396	0.971528	1	0.87766	0.958559	0.968056	1	1	1	1
2	4	0.396985	0.887879	0.986532	0.996396	0.971528	1	0.87766	0.958559	0.968056	1	1	1	1
2	5	0.396985	0.887879	0.986532	0.996396	0.971528	0.99697	0.877333	0.958559	0.967361	1	1	1	1
2	6	0.396985	0.887879	0.986532	0.996396	0.971528	1	0.87766	0.958559	0.968056	1	1	1	1
2	7	0.396985	0.893939	0.993266	0.998198	0.974306	1	0.87766	0.958559	0.968056	1	1	1	1
2	8	0.396985	0.887879	0.986532	0.996396	0.971528	1	0.87766	0.958559	0.968056	1	1	1	1
2	9	0.396985	0.890909	0.989899	0.997297	0.972917	1	0.87766	0.958559	0.968056	1	1	1	1
2	0	0.396985	0.887879	0.989865	0.997297	0.972222	0.99697	0.877333	0.958559	0.967361	1	1	1	1
2	1	0.40201	0.884848	0.986486	0.996396	0.970833	1	0.87766	0.958559	0.968056	1	1	1	1
2	2	0.40201	0.884848	0.986486	0.996396	0.970833	0.99697	0.877333	0.958559	0.967361	1	1	1	1
2	3	0.40201	0.890909	0.993243	0.998198	0.973611	1	0.87766	0.958559	0.968056	1	1	1	1
2	4	0.40201	0.887879	0.989865	0.997297	0.972222	0.99697	0.877333	0.958559	0.967361	1	1	1	1
2	5	0.396985	0.887879	0.989865	0.997297	0.972222	1	0.87766	0.958559	0.968056	1	1	1	1
2	6	0.40201	0.887879	0.989865	0.997297	0.972222	1	0.87766	0.958559	0.968056	1	1	1	1
2	7	0.396985	0.884848	0.986486	0.996396	0.970833	1	0.87766	0.958559	0.968056	1	1	1	1
2	8	0.40201	0.887879	0.989865	0.997297	0.972222	0.99697	0.877333	0.958559	0.967361	1	1	1	1
2	9	0.396985	0.893939	0.996622	0.999099	0.975	1	0.87766	0.958559	0.968056	1	1	1	1
2	0	0.41206	0.881818	0.989796	0.997297	0.970833	1	0.87766	0.958559	0.968056	1	1	1	1
2	1	0.41206	0.881818	0.989796	0.997297	0.970833	1	0.87766	0.958559	0.968056	1	1	1	1
2	2	0.41206	0.884848	0.993197	0.998198	0.972222	1	0.87766	0.958559	0.968056	1	1	1	1
2	3	0.41206	0.881818	0.989796	0.997297	0.970833	1	0.87766	0.958559	0.968056	1	1	1	1
2	4	0.41206	0.881818	0.989796	0.997297	0.970833	1	0.87766	0.958559	0.968056	1	1	1	1
2	5	0.41206	0.881818	0.989796	0.997297	0.970833	0.99697	0.877333	0.958559	0.967361	1	1	1	1
2	6	0.41206	0.881818	0.989796	0.997297	0.970833	1	0.87766	0.958559	0.968056	1	1	1	1
2	7	0.407035	0.878788	0.986395	0.996396	0.969444	1	0.87766	0.958559	0.968056	1	1	1	1
2	8	0.407035	0.878788	0.986395	0.996396	0.969444	1	0.87766	0.958559	0.968056	1	1	1	1
2	9	0.41206	0.878788	0.986395	0.996396	0.969444	1	0.87766	0.958559	0.968056	1	1	1	1
2	0	0.417085	0.881818	0.993174	0.998198	0.971528	0.99697	0.877333	0.958559	0.967361	1	1	1	1
2	1	0.417085	0.878788	0.989761	0.997297	0.970139	0.99697	0.877333	0.958559	0.967361	1	1	1	1
2	2	0.417085	0.875758	0.986348	0.996396	0.96875	1	0.87766	0.958559	0.968056	1	1	1	1
2	3	0.417085	0.878788	0.989761	0.997297	0.970139	1	0.87766	0.958559	0.968056	1	1	1	1
2	4	0.417085	0.878788	0.989761	0.997297	0.970139	0.99697	0.877333	0.958559	0.967361	1	1	1	1
2	5	0.41206	0.878788	0.989761	0.997297	0.970139	1	0.87766	0.958559	0.968056	1	1	1	1
2	6	0.417085	0.875758	0.986348	0.996396	0.96875	1	0.87766	0.958559	0.968056	1	1	1	1
2	7	0.41206	0.878788	0.989761	0.997297	0.970139	1	0.87766	0.958559	0.968056	1	1	1	1
2	8	0.417085	0.875758	0.986348	0.996396	0.96875	1	0.87766	0.958559	0.968056	1	1	1	1
2	9	0.41206	0.878788	0.989761	0.997297	0.970139	1	0.87766	0.958559	0.968056	1	1	1	1
2	0	0.427136	0.869697	0.986254	0.996396	0.967361	1	0.87766	0.958559	0.968056	1	1	1	1
2	1	0.427136	0.872727	0.989691	0.997297	0.96875	1	0.87766	0.958559	0.968056	1	1	1	1
2	2	0.422111	0.872727	0.989691	0.997297	0.96875	1	0.87766	0.958559	0.968056	1	1	1	1
2	3	0.427136	0.872727	0.989691	0.997297	0.96875	0.99697	0.877333	0.958559	0.967361	1	1	1	1
2	4	0.427136	0.872727	0.989691	0.997297	0.96875	1	0.87766	0.958559	0.968056	1	1	1	1
2	5	0.427136	0.875758	0.993127	0.998198	0.970139	0.99697	0.877333	0.958559	0.967361	1	1	1	1
2	6	0.422111	0.878788	0.996564	0.999099	0.971528	0.99697	0.877333	0.958559	0.967361	1	1	1	1
2	7	0.427136	0.872727	0.989691	0.997297	0.96875	0.99697	0.877333	0.958559	0.967361	1	1	1	1
2	8	0.427136	0.872727	0.989691	0.997297	0.96875	1	0.87766	0.958559	0.968056	1	1	1	1
2	9	0.427136	0.875758	0.993127	0.998198	0.970139	1	0.87766	0.958559	0.968056	1	1	1	1
2	0	0.432161	0.866667	0.986207	0.996396	0.966667	1	0.87766	0.958559	0.968056	1	1	1	1
2	1	0.427136	0.869697	0.989655	0.997297	0.968056	1	0.87766	0.958559	0.968056	1	1	1	1
2	2	0.432161	0.869697	0.989655	0.997297	0.968056	0.99697	0.877333	0.958559	0.967361	1	1	1	1
2	3	0.432161	0.866667	0.986207	0.996396	0.966667	1	0.87766	0.958559	0.968056	1	1	1	1
2	4	0.432161	0.866667	0.986207	0.996396	0.966667	0.99697	0.877333	0.958559	0.967361	1	1	1	1
2	5	0.427136	0.872727	0.993103	0.998198	0.969444	0.99697	0.877333	0.958559	0.967361	1	1	1	1
2	6	0.432161	0.869697	0.989655	0.997297	0.968056	1	0.87766	0.958559	0.968056	1	1	1	1
2	7	0.432161	0.869697	0.989655	0.997297	0.968056	1	0.87766	0.958559	0.968056	1	1	1	1
2	8	0.432161	0.875758	0.996552	0.999099	0.970833	1	0.87766	0.958559	0.968056	1	1	1	1
2	9	0.427136	0.866667	0.986207	0.996396	0.966667	1	0.87766	0.958559	0.968056	1	1	1	1
2	0	0.442211	0.869697	0.996528	0.999099	0.969444	0.99697	0.877333	0.958559	0.967361	1	1	1	1
2	1	0.442211	0.866667	0.993056	0.998198	0.968056	1	0.87766	0.958559	0.968056	1	1	1	1
2	2	0.442211	0.863636	0.989583	0.997297	0.966667	1	0.87766	0.958559	0.968056	1	1	1	1
2	3	0.442211	0.863636	0.989583	0.997297	0.966667	1	0.87766	0.958559	0.968056	1	1	1	1
2	4	0.437186	0.866667	0.993056	0.998198	0.968056	0.99697	0.877333	0.958559	0.967361	1	1	1	1
2	5	0.442211	0.860606	0.986111	0.996396	0.965278	1	0.87766	0.958559	0.968056	1	1	1	1
2	6	0.442211	0.869697	0.996528	0.999099	0.969444	1	0.87766	0.958559	0.968056	1	1	1	1
2	7	0.437186	0.866667	0.993056	0.998198	0.968056	1	0.87766	0.958559	0.968056	1	1	1	1
2	8	0.442211	0.863636	0.989583	0.997297	0.966667	1	0.87766	0.958559	0.968056	1	1	1	1
2	9	0.437186	0.863636	0.989583	0.997297	0.966667	1	0.87766	0.958559	0.968056	1	1	1	1
2	0	0.442211	0.863636	0.993031	0.998198	0.967361	0.99697	0.877333	0.958559	0.967361	1	1	1	1
2	1	0.442211	0.860606	0.989547	0.997297	0.965972	0.99697	0.877333	0.958559	0.967361	1	1	1	1
2	2	0.442211	0.866667	0.996516	0.999099	0.96875	1	0.87766	0.958559	0.968056	1	1	1	1
2	3	0.447236	0.857576	0.986063	0.996396	0.964583	0.99697	0.877333	0.958559	0.967361	1	1	1	1
2	4	0.447236	0.860606	0.989547	0.997297	0.965972	1	0.87766	0.958559	0.968056	1	1	1	1
2	5	0.447236	0.857576	0.986063	0.996396	0.964583	0.99697	0.877333	0.958559	0.967361	1	1	1	1
2	6	0.442211	0.860606	0.989547	0.997297	0.965972	1	0.87766	0.958559	0.968056	1	1	1	1
2	7	0.447236	0.857576	0.986063	0.996396	0.964583	0.99697	0.877333	0.958559	0.967361	1	1	1	1
2	8	0.447236	0.860606	0.989547	0.997297	0.965972	1	0.87766	0.958559	0.968056	1	1	1	1
2	9	0.447236	0.860606	0.989547	0.997297	0.965972	0.99697	0.877333	0.958559	0.967361	1	1	1	1
2	0	0.457286	0.854545	0.989474	0.997297	0.964583	1	0.87766	0.958559	0.968056	1	1	1	1
2	1	0.452261	0.851515	0.985965	0.996396	0.963194	1	0.87766	0.958559	0.968056	1	1	1	1
2	2	0.457286	0.857576	0.992982	0.998198	0.965972	0.99697	0.877333	0.958559	0.967361	1	1	1	1
2	3	0.452261	0.851515	0.985965	0.996396	0.963194	1	0.87766	0.958559	0.968056	1	1	1	1
2	4	0.452261	0.854545	0.989474	0.997297	0.964583	1	0.87766	0.958559	0.968056	1	1	1	1
2	5	0.457286	0.851515	0.985965	0.996396	0.963194	0.99697	0.877333	0.958559	0.967361	1	1	1	1
2	6	0.457286	0.851515	0.985965	0.996396	0.963194	0.99697	0.877333	0.958559	0.967361	1	1	1	1
2	7	0.457286	0.854545	0.989474	0.997297	0.964583	1	0.87766	0.958559	0.968056	1	1	1	1
2	8	0.457286	0.851515	0.985965	0.996396	0.963194	0.99697	0.877333	0.958559	0.967361	1	1	1	1
2	9	0.457286	0.854545	0.989474	0.997297	0.964583	1	0.87766	0.958559	0.968056	1	1	1	1
2	0	0.462312	0.845455	0.985866	0.996396	0.961806	0.99697	0.877333	0.958559	0.967361	1	1	1	1
2	1	0.462312	0.848485	0.989399	0.997297	0.963194	1	0.87766	0.958559	0.968056	1	1	1	1
2	2	0.467337	0.848485	0.989399	0.997297	0.963194	1	0.87766	0.958559	0.968056	1	1	1	1
2	3	0.467337	0.848485	0.989399	0.997297	0.963194	0.99697	0.877333	0.958559	0.967361	1	1	1	1
2	4	0.467337	0.845455	0.985866	0.996396	0.961806	1	0.87766	0.958559	0.968056	1	1	1	1
2	5	0.467337	0.854545	0.996466	0.999099	0.965972	1	0.87766	0.958559	0.968056	1	1	1	1
2	6	0.467337	0.845455	0.985866	0.996396	0.961806	0.99697	0.877333	0.958559	0.967361	1	1	1	1
2	7	0.467337	0.851515	0.992933	0.998198	0.964583	1	0.87766	0.958559	0.968056	1	1	1	1
2	8	0.467337	0.851515	0.992933	0.998198	0.964583	1	0.87766	0.958559	0.968056	1	1	1	1
2	9	0.467337	0.848485	0.989399	0.997297	0.963194	0.99697	0.877333	0.958559	0.967361	1	1	1	1
2	0	0.467337	0.845455	0.989362	0.997297	0.9625	1	0.87766	0.958559	0.968056	1	1	1	1
2	1	0.472362	0.848485	0.992908	0.998198	0.963889	1	0.87766	0.958559	0.968056	1	1	1	1
2	2	0.472362	0.845455	0.989362	0.997297	0.9625	1	0.87766	0.958559	0.968056	1	1	1	1
2	3	0.472362	0.845455	0.989362	0.997297	0.9625	0.99697	0.877333	0.958559	0.967361	1	1	1	1
2	4	0.467337	0.845455	0.989362	0.997297	0.9625	1	0.87766	0.958559	0.968056	1	1	1	1
2	5	0.472362	0.845455	0.989362	0.997297	0.9625	1	0.87766	0.958559	0.968056	1	1	1	1
2	6	0.472362	0.845455	0.989362	0.997297	0.9625	0.99697	0.877333	0.958559	0.967361	1	1	1	1
2	7	0.472362	0.842424	0.985816	0.996396	0.961111	1	0.87766	0.958559	0.968056	1	1	1	1
2	8	0.472362	0.842424	0.985816	0.996396	0.961111	0.99697	0.877333	0.958559	0.967361	1	1	1	1
2	9	0.467337	0.851515	0.996454	0.999099	0.965278	0.99697	0.877333	0.958559	0.967361	1	1	1	1
2	0	0.482412	0.842424	0.992857	0.998198	0.9625	1	0.87766	0.958559	0.968056	1	1	1	1
2	1	0.482412	0.842424	0.992857	0.998198	0.9625	1	0.87766	0.958559	0.968056	1	1	1	1
2	2	0.482412	0.845455	0.996429	0.999099	0.963889	1	0.87766	0.958559	0.968056	1	1	1	1
2	3	0.482412	0.836364	0.985714	0.996396	0.959722	1	0.87766	0.958559	0.968056	1	1	1	1
2	4	0.482412	0.842424	0.992857	0.998198	0.9625	1	0.87766	0.958559	0.968056	1	1	1	1
2	5	0.477387	0.842424	0.992857	0.998198	0.9625	1	0.87766	0.958559	0.968056	1	1	1	1
2	6	0.482412	0.839394	0.989286	0.997297	0.961111	1	0.87766	0.958559	0.968056	1	1	1	1
2	7	0.482412	0.842424	0.992857	0.998198	0.9625	1	0.87766	0.958559	0.968056	1	1	1	1
2	8	0.482412	0.839394	0.989286	0.997297	0.961111	1	0.87766	0.958559	0.968056	1	1	1	1
2	9	0.477387	0.839394	0.989286	0.997297	0.961111	0.99697	0.877333	0.958559	0.967361	1	1	1	1
2	0	0.482412	0.842424	0.996416	0.999099	0.963194	0.99697	0.877333	0.958559	0.967361	1	1	1	1
2	1	0.487437	0.836364	0.989247	0.997297	0.960417	0.99697	0.877333	0.958559	0.967361	1	1	1	1
2	2	0.482412	0.836364	0.989247	0.997297	0.960417	0.99697	0.877333	0.958559	0.967361	1	1	1	1
2	3	0.482412	0.836364	0.989247	0.997297	0.960417	0.99697	0.877333	0.958559	0.967361	1	1	1	1
2	4	0.487437	0.842424	0.996416	0.999099	0.963194	1	0.87766	0.958559	0.968056	1	1	1	1
2	5	0.487437	0.842424	0.996416	0.999099	0.963194	1	0.87766	0.958559	0.968056	1	1	1	1
2	6	0.487437	0.836364	0.989247	0.997297	0.960417	0.99697	0.877333	0.958559	0.967361	1	1	1	1
2	7	0.487437	0.833333	0.985663	0.996396	0.959028	1	0.87766	0.958559	0.968056	1	1	1	1
2	8	0.487437	0.836364	0.989247	0.997297	0.960417	1	0.87766	0.958559	0.968056	1	1	1	1
2	9	0.482412	0.836364	0.989247	0.997297	0.960417	0.99697	0.877333	0.958559	0.967361	1	1	1	1
2	0	0.497487	0.830303	0.98917	0.997297	0.959028	1	0.87766	0.958559	0.968056	1	1	1	1
2	1	0.497487	0.836364	0.99639	0.999099	0.961806	0.99697	0.877333	0.958559	0.967361	1	1	1	1
2	2	0.492462	0.830303	0.98917	0.997297	0.959028	1	0.87766	0.958559	0.968056	1	1	1	1
2	3	0.497487	0.833333	0.99278	0.998198	0.960417	1	0.87766	0.958559	0.968056	1	1	1	1
2	4	0.492462	0.833333	0.99278	0.998198	0.960417	1	0.87766	0.958559	0.968056	1	1	1	1
2	5	0.497487	0.830303	0.98917	0.997297	0.959028	0.99697	0.877333	0.958559	0.967361	1	1	1	1
2	6	0.492462	0.830303	0.98917	0.997297	0.959028	0.99697	0.877333	0.958559	0.967361	1	1	1	1
2	7	0.497487	0.836364	0.99639	0.999099	0.961806	0.99697	0.877333	0.958559	0.967361	1	1	1	1
2	8	0.497487	0.833333	0.99278	0.998198	0.960417	1	0.87766	0.958559	0.968056	1	1	1	1
2	9	0.492462	0.833333	0.99278	0.998198	0.960417	1	0.87766	0.958559	0.968056	1	1	1	1
2	0	0.502513	0.827273	0.98913	0.997297	0.958333	1	0.87766	0.958559	0.968056	1	1	1	1
2	1	0.497487	0.827273	0.98913	0.997297	0.958333	1	0.87766	0.958559	0.968056	1	1	1	1
2	2	0.502513	0.827273	0.98913	0.997297	0.958333	0.99697	0.877333	0.958559	0.967361	1	1	1	1
2	3	0.497487	0.827273	0.98913	0.997297	0.958333	0.99697	0.877333	0.958559	0.967361	1	1	1	1
2	4	0.497487	0.830303	0.992754	0.998198	0.959722	0.99697	0.877333	0.958559	0.967361	1	1	1	1
2	5	0.497487	0.827273	0.98913	0.997297	0.958333	1	0.87766	0.958559	0.968056	1	1	1	1
2	6	0.502513	0.827273	0.98913	0.997297	0.958333	0.99697	0.877333	0.958559	0.967361	1	1	1	1
2	7	0.502513	0.827273	0.98913	0.997297	0.958333	1	0.87766	0.958559	0.968056	1	1	1	1
2	8	0.502513	0.827273	0.98913	0.997297	0.958333	0.99697	0.877333	0.958559	0.967361	1	1	1	1
2	9	0.502513	0.830303	0.992754	0.998198	0.959722	0.99697	0.877333	0.958559	0.967361	1	1	1	1
2	0	0.507538	0.821212	0.989051	0.997297	0.956944	1	0.87766	0.958559	0.968056	1	1	1	1
2	1	0.512563	0.818182	0.985401	0.996396	0.955556	1	0.87766	0.958559	0.968056	1	1	1	1
2	2	0.507538	0.818182	0.985401	0.996396	0.955556	0.99697	0.877333	0.958559	0.967361	1	1	1	1
2	3	0.512563	0.824242	0.992701	0.998198	0.958333	0.99697	0.877333	0.958559	0.967361	1	1	1	1
2	4	0.512563	0.824242	0.992701	0.998198	0.958333	1	0.87766	0.958559	0.968056	1	1	1	1
2	5	0.512563	0.830303	1	1	0.961111	0.99697	0.877333	0.958559	0.967361	1	1	1	1
2	6	0.507538	0.824242	0.992701	0.998198	0.958333	1	0.87766	0.958559	0.968056	1	1	1	1
2	7	0.507538	0.821212	0.989051	0.997297	0.956944	1	0.87766	0.958559	0.968056	1	1	1	1
2	8	0.512563	0.824242	0.992701	0.998198	0.958333	0.99697	0.877333	0.958559	0.967361	1	1	1	1
2	9	0.512563	0.818182	0.985401	0.996396	0.955556	0.99697	0.877333	0.958559	0.967361	1	1	1	1
2	0	0.517588	0.821212	0.992674	0.998198	0.957639	1	0.87766	0.958559	0.968056	1	1	1	1
2	1	0.517588	0.818182	0.989011	0.997297	0.95625	1	0.87766	0.958559	0.968056	1	1	1	1
2	2	0.512563	0.821212	0.992674	0.998198	0.957639	0.99697	0.877333	0.958559	0.967361	1	1	1	1
2	3	0.517588	0.827273	1	1	0.960417	1	0.87766	0.958559	0.968056	1	1	1	1
2	4	0.517588	0.815152	0.985348	0.996396	0.954861	1	0.87766	0.958559	0.968056	1	1	1	1
2	5	0.512563	0.815152	0.985348	0.996396	0.954861	0.99697	0.877333	0.958559	0.967361	1	1	1	1
2	6	0.517588	0.821212	0.992674	0.998198	0.957639	1	0.87766	0.958559	0.968056	1	1	1	1
2	7	0.517588	0.818182	0.989011	0.997297	0.95625	0.99697	0.877333	0.958559	0.967361	1	1	1	1
2	8	0.517588	0.824242	0.996337	0.999099	0.959028	1	0.87766	0.958559	0.968056	1	1	1	1
2	9	0.517588	0.818182	0.989011	0.997297	0.95625	1	0.87766	0.958559	0.968056	1	1	1	1
2	0	0.522613	0.812121	0.98893	0.997297	0.954861	1	0.87766	0.958559	0.968056	1	1	1	1
2	1	0.527638	0.815152	0.99262	0.998198	0.95625	0.99697	0.877333	0.958559	0.967361	1	1	1	1
2	2	0.527638	0.809091	0.98524	0.996396	0.953472	1	0.87766	0.958559	0.968056	1	1	1	1
2	3	0.527638	0.812121	0.98893	0.997297	0.954861	1	0.87766	0.958559	0.968056	1	1	1	1
2	4	0.527638	0.818182	0.99631	0.999099	0.957639	1	0.87766	0.958559	0.968056	1	1	1	1
2	5	0.527638	0.818182	0.99631	0.999099	0.957639	0.99697	0.877333	0.958559	0.967361	1	1	1	1
2	6	0.522613	0.812121	0.98893	0.997297	0.954861	1	0.87766	0.958559	0.968056	1	1	1	1
2	7	0.522613	0.809091	0.98524	0.996396	0.953472	1	0.87766	0.958559	0.968056	1	1	1	1
2	8	0.522613	0.815152	0.99262	0.998198	0.95625	1	0.87766	0.958559	0.968056	1	1	1	1
2	9	0.522613	0.818182	0.99631	0.999099	0.957639	0.99697	0.877333	0.958559	0.967361	1	1	1	1
2	0	0.532663	0.809091	0.992565	0.998198	0.954861	0.99697	0.877333	0.958559	0.967361	1	1	1	1
2	1	0.532663	0.809091	0.992565	0.998198	0.954861	1	0.87766	0.958559	0.968056	1	1	1	1
2	2	0.532663	0.806061	0.988848	0.997297	0.953472	1	0.87766	0.958559	0.968056	1	1	1	1
2	3	0.537688	0.80303	0.98513	0.996396	0.952083	1	0.87766	0.958559	0.968056	1	1	1	1
2	4	0.532663	0.809091	0.992565	0.998198	0.954861	1	0.87766	0.958559	0.968056	1	1	1	1
2	5	0.537688	0.806061	0.988848	0.997297	0.953472	0.99697	0.877333	0.958559	0.967361	1	1	1	1
2	6	0.537688	0.806061	0.988848	0.997297	0.953472	1	0.87766	0.958559	0.968056	1	1	1	1
2	7	0.532663	0.80303	0.98513	0.996396	0.952083	0.99697	0.877333	0.958559	0.967361	1	1	1	1
2	8	0.537688	0.812121	0.996283	0.999099	0.95625	0.99697	0.877333	0.958559	0.967361	1	1	1	1
2	9	0.537688	0.809091	0.992565	0.998198	0.954861	1	0.87766	0.958559	0.968056	1	1	1	1
2	0	0.537688	0.80303	0.988806	0.997297	0.952778	0.99697	0.877333	0.958559	0.967361	1	1	1	1
2	1	0.542714	0.80303	0.988806	0.997297	0.952778	0.99697	0.877333	0.958559	0.967361	1	1	1	1
2	2	0.542714	0.806061	0.992537	0.998198	0.954167	0.99697	0.877333	0.958559	0.967361	1	1	1	1
2	3	0.537688	0.80303	0.988806	0.997297	0.952778	0.99697	0.877333	0.958559	0.967361	1	1	1	1
2	4	0.537688	0.8	0.985075	0.996396	0.951389	1	0.87766	0.958559	0.968056	1	1	1	1
2	5	0.537688	0.80303	0.988806	0.997297	0.952778	0.99697	0.877333	0.958559	0.967361	1	1	1	1
2	6	0.542714	0.806061	0.992537	0.998198	0.954167	1	0.87766	0.958559	0.968056	1	1	1	1
2	7	0.537688	0.8	0.985075	0.996396	0.951389	1	0.87766	0.958559	0.968056	1	1	1	1
2	8	0.542714	0.812121	1	1	0.956944	1	0.87766	0.958559	0.968056	1	1	1	1
2	9	0.542714	0.806061	0.992537	0.998198	0.954167	1	0.87766	0.958559	0.968056	1	1	1	1
2	0	0.547739	0.793939	0.984962	0.996396	0.95	1	0.87766	0.958559	0.968056	1	1	1	1
2	1	0.547739	0.8	0.992481	0.998198	0.952778	0.99697	0.877333	0.958559	0.967361	1	1	1	1
2	2	0.552764	0.8	0.992481	0.998198	0.952778	1	0.87766	0.958559	0.968056	1	1	1	1
2	3	0.547739	0.793939	0.984962	0.996396	0.95	1	0.87766	0.958559	0.968056	1	1	1	1
2	4	0.547739	0.793939	0.984962	0.996396	0.95	1	0.87766	0.958559	0.968056	1	1	1	1
2	5	0.552764	0.79697	0.988722	0.997297	0.951389	0.99697	0.877333	0.958559	0.967361	1	1	1	1
2	6	0.547739	0.793939	0.984962	0.996396	0.95	1	0.87766	0.958559	0.968056	1	1	1	1
2	7	0.552764	0.79697	0.988722	0.997297	0.951389	0.99697	0.877333	0.958559	0.967361	1	1	1	1
2	8	0.552764	0.793939	0.984962	0.996396	0.95	0.99697	0.877333	0.958559	0.967361	1	1	1	1
2	9	0.552764	0.8	0.992481	0.998198	0.952778	1	0.87766	0.958559	0.968056	1	1	1	1
2	0	0.552764	0.79697	0.992453	0.998198	0.952083	0.99697	0.877333	0.958559	0.967361	1	1	1	1
2	1	0.557789	0.793939	0.988679	0.997297	0.950694	1	0.87766	0.958559	0.968056	1	1	1	1
2	2	0.557789	0.793939	0.988679	0.997297	0.950694	0.99697	0.877333	0.958559	0.967361	1	1	1	1
2	3	0.552764	0.790909	0.984906	0.996396	0.949306	1	0.87766	0.958559	0.968056	1	1	1	1
2	4	0.557789	0.8	0.996226	0.999099	0.953472	1	0.87766	0.958559	0.968056	1	1	1	1
2	5	0.552764	0.79697	0.992453	0.998198	0.952083	1	0.87766	0.958559	0.968056	1	1	1	1
2	6	0.552764	0.793939	0.988679	0.997297	0.950694	0.99697	0.877333	0.958559	0.967361	1	1	1	1
2	7	0.552764	0.793939	0.988679	0.997297	0.950694	1	0.87766	0.958559	0.968056	1	1	1	1
2	8	0.557789	0.790909	0.984906	0.996396	0.949306	1	0.87766	0.958559	0.968056	1	1	1	1
2	9	0.557789	0.8	0.996226	0.999099	0.953472	1	0.87766	0.958559	0.968056	1	1	1	1
2	0	0.562814	0.793939	0.996198	0.999099	0.952083	1	0.87766	0.958559	0.968056	1	1	1	1
2	1	0.567839	0.784848	0.984791	0.996396	0.947917	1	0.87766	0.958559	0.968056	1	1	1	1
2	2	0.567839	0.787879	0.988593	0.997297	0.949306	0.99697	0.877333	0.958559	0.967361	1	1	1	1
2	3	0.562814	0.793939	0.996198	0.999099	0.952083	0.99697	0.877333	0.958559	0.967361	1	1	1	1
2	4	0.562814	0.787879	0.988593	0.997297	0.949306	1	0.87766	0.958559	0.968056	1	1	1	1
2	5	0.562814	0.793939	0.996198	0.999099	0.952083	1	0.87766	0.958559	0.968056	1	1	1	1
2	6	0.562814	0.787879	0.988593	0.997297	0.949306	0.99697	0.877333	0.958559	0.967361	1	1	1	1
2	7	0.567839	0.790909	0.992395	0.998198	0.950694	0.99697	0.877333	0.958559	0.967361	1	1	1	1
2	8	0.567839	0.790909	0.992395	0.998198	0.950694	1	0.87766	0.958559	0.968056	1	1	1	1
2	9	0.562814	0.790909	0.992395	0.998198	0.950694	1	0.87766	0.958559	0.968056	1	1	1	1
2	0	0.572864	0.787879	0.992366	0.998198	0.95	1	0.87766	0.958559	0.968056	1	1	1	1
2	1	0.567839	0.787879	0.992366	0.998198	0.95	1	0.87766	0.958559	0.968056	1	1	1	1
2	2	0.567839	0.787879	0.992366	0.998198	0.95	1	0.87766	0.958559	0.968056	1	1	1	1
2	3	0.572864	0.784848	0.98855	0.997297	0.948611	0.99697	0.877333	0.958559	0.967361	1	1	1	1
2	4	0.572864	0.787879	0.992366	0.998198	0.95	1	0.87766	0.958559	0.968056	1	1	1	1
2	5	0.572864	0.784848	0.98855	0.997297	0.948611	1	0.87766	0.958559	0.968056	1	1	1	1
2	6	0.567839	0.793939	1	1	0.952778	1	0.87766	0.958559	0.968056	1	1	1	1
2	7	0.567839	0.781818	0.984733	0.996396	0.947222	0.99697	0.877333	0.958559	0.967361	1	1	1	1
2	8	0.567839	0.787879	0.992366	0.998198	0.95	0.99697	0.877333	0.958559	0.967361	1	1	1	1
2	9	0.567839	0.784848	0.98855	0.997297	0.948611	1	0.87766	0.958559	0.968056	1	1	1	1
2	0	0.577889	0.784848	0.996154	0.999099	0.95	0.99697	0.877333	0.958559	0.967361	1	1	1	1
2	1	0.577889	0.778788	0.988462	0.997297	0.947222	1	0.87766	0.958559	0.968056	1	1	1	1
2	2	0.582915	0.778788	0.988462	0.997297	0.947222	0.99697	0.877333	0.958559	0.967361	1	1	1	1
2	3	0.582915	0.787879	1	1	0.951389	0.99697	0.877333	0.958559	0.967361	1	1	1	1
2	4	0.577889	0.781818	0.992308	0.998198	0.948611	0.99697	0.877333	0.958559	0.967361	1	1	1	1
2	5	0.577889	0.781818	0.992308	0.998198	0.948611	0.99697	0.877333	0.958559	0.967361	1	1	1	1
2	6	0.582915	0.778788	0.988462	0.997297	0.947222	1	0.87766	0.958559	0.968056	1	1	1	1
2	7	0.582915	0.781818	0.992308	0.998198	0.948611	1	0.87766	0.958559	0.968056	1	1	1	1
2	8	0.577889	0.784848	0.996154	0.999099	0.95	1	0.87766	0.958559	0.968056	1	1	1	1
2	9	0.582915	0.778788	0.988462	0.997297	0.947222	1	0.87766	0.958559	0.968056	1	1	1	1
2	0	0.58794	0.778788	0.992278	0.998198	0.947917	1	0.87766	0.958559	0.968056	1	1	1	1
2	1	0.58794	0.778788	0.992278	0.998198	0.947917	1	0.87766	0.958559	0.968056	1	1	1	1
2	2	0.582915	0.775758	0.988417	0.997297	0.946528	1	0.87766	0.958559	0.968056	1	1	1	1
2	3	0.58794	0.781818	0.996139	0.999099	0.949306	0.99697	0.877333	0.958559	0.967361	1	1	1	1
2	4	0.582915	0.772727	0.984556	0.996396	0.945139	0.99697	0.877333	0.958559	0.967361	1	1	1	1
2	5	0.582915	0.775758	0.988417	0.997297	0.946528	1	0.87766	0.958559	0.968056	1	1	1	1
2	6	0.58794	0.778788	0.992278	0.998198	0.947917	1	0.87766	0.958559	0.968056	1	1	1	1
2	7	0.582915	0.772727	0.984556	0.996396	0.945139	1	0.87766	0.958559	0.968056	1	1	1	1
2	8	0.58794	0.775758	0.988417	0.997297	0.946528	0.99697	0.877333	0.958559	0.967361	1	1	1	1
2	9	0.582915	0.775758	0.988417	0.997297	0.946528	1	0.87766	0.958559	0.968056	1	1	1	1
2	0	0.59799	0.766667	0.984436	0.996396	0.94375	0.99697	0.877333	0.958559	0.967361	1	1	1	1
2	1	0.59799	0.766667	0.984436	0.996396	0.94375	0.99697	0.877333	0.958559	0.967361	1	1	1	1
2	2	0.592965	0.772727	0.992218	0.998198	0.946528	0.99697	0.877333	0.958559	0.967361	1	1	1	1
2	3	0.592965	0.766667	0.984436	0.996396	0.94375	1	0.87766	0.958559	0.968056	1	1	1	1
2	4	0.59799	0.775758	0.996109	0.999099	0.947917	0.99697	0.877333	0.958559	0.967361	1	1	1	1
2	5	0.59799	0.775758	0.996109	0.999099	0.947917	1	0.87766	0.958559	0.968056	1	1	1	1
2	6	0.592965	0.775758	0.996109	0.999099	0.947917	0.99697	0.877333	0.958559	0.967361	1	1	1	1
2	7	0.59799	0.766667	0.984436	0.996396	0.94375	0.99697	0.877333	0.958559	0.967361	1	1	1	1
2	8	0.59799	0.772727	0.992218	0.998198	0.946528	1	0.87766	0.958559	0.968056	1	1	1	1
2	9	0.59799	0.772727	0.992218	0.998198	0.946528	0.99697	0.877333	0.958559	0.967361	1	1	1	1
2	0	0.603015	0.769697	0.992188	0.998198	0.945833	0.99697	0.877333	0.958559	0.967361	1	1	1	1
2	1	0.603015	0.763636	0.984375	0.996396	0.943056	0.99697	0.877333	0.958559	0.967361	1	1	1	1
2	2	0.59799	0.766667	0.988281	0.997297	0.944444	1	0.87766	0.958559	0.968056	1	1	1	1
2	3	0.603015	0.763636	0.984375	0.996396	0.943056	0.99697	0.877333	0.958559	0.967361	1	1	1	1
2	4	0.59799	0.766667	0.988281	0.997297	0.944444	0.99697	0.877333	0.958559	0.967361	1	1	1	1
2	5	0.59799	0.769697	0.992188	0.998198	0.945833	0.99697	0.877333	0.958559	0.967361	1	1	1	1
2	6	0.603015	0.772727	0.996094	0.999099	0.947222	1	0.87766	0.958559	0.968056	1	1	1	1
2	7	0.603015	0.769697	0.992188	0.998198	0.945833	0.99697	0.877333	0.958559	0.967361	1	1	1	1
2	8	0.603015	0.766667	0.988281	0.997297	0.944444	0.99697	0.877333	0.958559	0.967361	1	1	1	1
2	9	0.59799	0.766667	0.988281	0.997297	0.944444	1	0.87766	0.958559	0.968056	1	1	1	1
2	0	0.613065	0.760606	0.988189	0.997297	0.943056	1	0.87766	0.958559	0.968056	1	1	1	1
2	1	0.60804	0.760606	0.988189	0.997297	0.943056	1	0.87766	0.958559	0.968056	1	1	1	1
2	2	0.613065	0.766667	0.996063	0.999099	0.945833	1	0.87766	0.958559	0.968056	1	1	1	1
2	3	0.60804	0.757576	0.984252	0.996396	0.941667	1	0.87766	0.958559	0.968056	1	1	1	1
2	4	0.60804	0.769697	1	1	0.947222	1	0.87766	0.958559	0.968056	1	1	1	1
2	5	0.60804	0.763636	0.992126	0.998198	0.944444	0.99697	0.877333	0.958559	0.967361	1	1	1	1
2	6	0.60804	0.766667	0.996063	0.999099	0.945833	0.99697	0.877333	0.958559	0.967361	1	1	1	1
2	7	0.60804	0.763636	0.992126	0.998198	0.944444	0.99697	0.877333	0.958559	0.967361	1	1	1	1
2	8	0.613065	0.763636	0.992126	0.998198	0.944444	0.99697	0.877333	0.958559	0.967361	1	1	1	1
2	9	0.60804	0.766667	0.996063	0.999099	0.945833	1	0.87766	0.958559	0.968056	1	1	1	1
2	0	0.623116	0.760606	0.996032	0.999099	0.944444	0.99697	0.877333	0.958559	0.967361	1	1	1	1
2	1	0.61809	0.754545	0.988095	0.997297	0.941667	0.99697	0.877333	0.958559	0.967361	1	1	1	1
2	2	0.623116	0.754545	0.988095	0.997297	0.941667	0.99697	0.877333	0.958559	0.967361	1	1	1	1
2	3	0.623116	0.760606	0.996032	0.999099	0.944444	0.99697	0.877333	0.958559	0.967361	1	1	1	1
2	4	0.623116	0.760606	0.996032	0.999099	0.944444	1	0.87766	0.958559	0.968056	1	1	1	1
2	5	0.61809	0.757576	0.992063	0.998198	0.943056	1	0.87766	0.958559	0.968056	1	1	1	1
2	6	0.623116	0.757576	0.992063	0.998198	0.943056	0.99697	0.877333	0.958559	0.967361	1	1	1	1
2	7	0.61809	0.754545	0.988095	0.997297	0.941667	1	0.87766	0.958559	0.968056	1	1	1	1
2	8	0.623116	0.757576	0.992063	0.998198	0.943056	1	0.87766	0.958559	0.968056	1	1	1	1
2	9	0.61809	0.763636	1	1	0.945833	0.99697	0.877333	0.958559	0.967361	1	1	1	1
2	0	0.623116	0.757576	0.996016	0.999099	0.94375	1	0.87766	0.958559	0.968056	1	1	1	1
2	1	0.623116	0.754545	0.992032	0.998198	0.942361	1	0.87766	0.958559	0.968056	1	1	1	1
2	2	0.623116	0.754545	0.992032	0.998198	0.942361	0.99697	0.877333	0.958559	0.967361	1	1	1	1
2	3	0.623116	0.754545	0.992032	0.998198	0.942361	0.99697	0.877333	0.958559	0.967361	1	1	1	1
2	4	0.628141	0.751515	0.988048	0.997297	0.940972	0.99697	0.877333	0.958559	0.967361	1	1	1	1
2	5	0.623116	0.757576	0.996016	0.999099	0.94375	0.99697	0.877333	0.958559	0.967361	1	1	1	1
2	6	0.628141	0.751515	0.988048	0.997297	0.940972	1	0.87766	0.958559	0.968056	1	1	1	1
2	7	0.628141	0.754545	0.992032	0.998198	0.942361	1	0.87766	0.958559	0.968056	1	1	1	1
2	8	0.628141	0.751515	0.988048	0.997297	0.940972	1	0.87766	0.958559	0.968056	1	1	1	1
2	9	0.628141	0.748485	0.984064	0.996396	0.939583	0.99697	0.877333	0.958559	0.967361	1	1	1	1
2	0	0.638191	0.748485	0.991968	0.998198	0.940972	1	0.87766	0.958559	0.968056	1	0.996979	0.999099	0.999306
2	1	0.633166	0.751515	0.995984	0.999099	0.942361	0.99697	0.877333	0.958559	0.967361	1	1	1	1
2	2	0.638191	0.751515	0.995984	0.999099	0.942361	0.99697	0.877333	0.958559	0.967361	1	1	1	1
2	3	0.633166	0.748485	0.991968	0.998198	0.940972	0.99697	0.877333	0.958559	0.967361	1	1	1	1
2	4	0.633166	0.751515	0.995984	0.999099	0.942361	0.99697	0.877333	0.958559	0.967361	1	1	1	1
2	5	0.633166	0.754545	1	1	0.94375	0.99697	0.877333	0.958559	0.967361	1	1	1	1
2	6	0.633166	0.748485	0.991968	0.998198	0.940972	1	0.87766	0.958559	0.968056	1	0.996979	0.999099	0.999306
2	7	0.633166	0.748485	0.991968	0.998198	0.940972	0.99697	0.877333	0.958559	0.967361	1	1	1	1
2	8	0.633166	0.751515	0.995984	0.999099	0.942361	1	0.87766	0.958559	0.968056	1	0.996979	0.999099	0.999306
2	9	0.638191	0.745455	0.987952	0.997297	0.939583	0.99697	0.877333	0.958559	0.967361	1	1	1	1
2	0	0.643216	0.742424	0.987903	0.997297	0.938889	0.99697	0.877333	0.958559	0.967361	1	0.996979	0.999099	0.999306
2	1	0.638191	0.748485	0.995968	0.999099	0.941667	0.99697	0.877333	0.958559	0.967361	1	0.996979	0.999099	0.999306
2	2	0.643216	0.742424	0.987903	0.997297	0.938889	1	0.87766	0.958559	0.968056	1	0.996979	0.999099	0.999306
2	3	0.643216	0.748485	0.995968	0.999099	0.941667	0.99697	0.877333	0.958559	0.967361	1	0.996979	0.999099	0.999306
2	4	0.643216	0.748485	0.995968	0.999099	0.941667	1	0.87766	0.958559	0.968056	1	0.996979	0.999099	0.999306
2	5	0.643216	0.745455	0.991935	0.998198	0.940278	1	0.87766	0.958559	0.968056	1	0.996979	0.999099	0.999306
2	6	0.643216	0.745455	0.991935	0.998198	0.940278	0.99697	0.877333	0.958559	0.967361	1	0.996979	0.999099	0.999306
2	7	0.638191	0.739394	0.983871	0.996396	0.9375	1	0.87766	0.958559	0.968056	1	0.996979	0.999099	0.999306
2	8	0.638191	0.739394	0.983871	0.996396	0.9375	0.99697	0.877333	0.958559	0.967361	1	0.996979	0.999099	0.999306
2	9	0.643216	0.742424	0.987903	0.997297	0.938889	0.99697	0.877333	0.958559	0.967361	1	0.996979	0.999099	0.999306
2	0	0.653266	0.736364	0.987805	0.997297	0.9375	1	0.87766	0.958559	0.968056	1	0.990991	0.997297	0.997917
2	1	0.653266	0.739394	0.99187	0.998198	0.938889	1	0.87766	0.958559	0.968056	1	0.990991	0.997297	0.997917
2	2	0.653266	0.742424	0.995935	0.999099	0.940278	1	0.87766	0.958559	0.968056	1	0.990991	0.997297	0.997917
2	3	0.648241	0.736364	0.987805	0.997297	0.9375	0.99697	0.877333	0.958559	0.967361	1	0.993976	0.998198	0.998611
2	4	0.648241	0.745455	1	1	0.941667	0.99697	0.877333	0.958559	0.967361	1	0.993976	0.998198	0.998611
2	5	0.648241	0.745455	1	1	0.941667	0.99697	0.877333	0.958559	0.967361	1	0.993976	0.998198	0.998611
2	6	0.648241	0.739394	0.99187	0.998198	0.938889	1	0.87766	0.958559	0.968056	1	0.990991	0.997297	0.997917
2	7	0.648241	0.736364	0.987805	0.997297	0.9375	1	0.87766	0.958559	0.968056	1	0.990991	0.997297	0.997917
2	8	0.648241	0.736364	0.987805	0.997297	0.9375	0.99697	0.877333	0.958559	0.967361	1	0.993976	0.998198	0.998611
2	9	0.648241	0.733333	0.98374	0.996396	0.936111	1	0.87766	0.958559	0.968056	1	0.990991	0.997297	0.997917
2	0	0.653266	0.736364	0.991837	0.998198	0.938194	0.99697	0.877333	0.958559	0.967361	1	0.990991	0.997297	0.997917
2	1	0.658291	0.733333	0.987755	0.997297	0.936806	0.99697	0.877333	0.958559	0.967361	1	0.990991	0.997297	0.997917
2	2	0.658291	0.739394	0.995918	0.999099	0.939583	1	0.87766	0.958559	0.968056	1	0.988024	0.996396	0.997222
2	3	0.658291	0.736364	0.991837	0.998198	0.938194	1	0.87766	0.958559	0.968056	1	0.988024	0.996396	0.997222
2	4	0.658291	0.733333	0.987755	0.997297	0.936806	0.99697	0.877333	0.958559	0.967361	1	0.990991	0.997297	0.997917
2	5	0.658291	0.739394	0.995918	0.999099	0.939583	1	0.87766	0.958559	0.968056	1	0.988024	0.996396	0.997222
2	6	0.658291	0.742424	1	1	0.940972	0.99697	0.877333	0.958559	0.967361	1	0.990991	0.997297	0.997917
2	7	0.653266	0.733333	0.987755	0.997297	0.936806	0.99697	0.877333	0.958559	0.967361	1	0.990991	0.997297	0.997917
2	8	0.658291	0.742424	1	1	0.940972	1	0.87766	0.958559	0.968056	1	0.988024	0.996396	0.997222
2	9	0.653266	0.739394	0.995918	0.999099	0.939583	1	0.87766	0.958559	0.968056	1	0.988024	0.996396	0.997222
2	0	0.663317	0.733333	0.995885	0.999099	0.938194	1	0.87766	0.958559	0.968056	1	0.985075	0.995495	0.996528
2	1	0.663317	0.733333	0.995885	0.999099	0.938194	1	0.87766	0.958559	0.968056	1	0.985075	0.995495	0.996528
2	2	0.663317	0.730303	0.99177	0.998198	0.936806	1	0.87766	0.958559	0.968056	1	0.985075	0.995495	0.996528
2	3	0.668342	0.730303	0.99177	0.998198	0.936806	0.99697	0.877333	0.958559	0.967361	1	0.985075	0.995495	0.996528
2	4	0.663317	0.727273	0.987654	0.997297	0.935417	1	0.87766	0.958559	0.968056	1	0.985075	0.995495	0.996528
2	5	0.663317	0.730303	0.99177	0.998198	0.936806	0.99697	0.877333	0.958559	0.967361	1	0.985075	0.995495	0.996528
2	6	0.663317	0.730303	0.99177	0.998198	0.936806	0.99697	0.877333	0.958559	0.967361	1	0.985075	0.995495	0.996528
2	7	0.668342	0.730303	0.99177	0.998198	0.936806	0.99697	0.877333	0.958559	0.967361	1	0.985075	0.995495	0.996528
2	8	0.663317	0.727273	0.987654	0.997297	0.935417	1	0.87766	0.958559	0.968056	1	0.985075	0.995495	0.996528
2	9	0.663317	0.730303	0.99177	0.998198	0.936806	1	0.87766	0.958559	0.968056	1	0.985075	0.995495	0.996528
2	0	0.673367	0.727273	0.991736	0.998198	0.936111	0.99697	0.877333	0.958559	0.967361	1	0.982143	0.994595	0.995833
2	1	0.673367	0.727273	0.991736	0.998198	0.936111	0.99697	0.877333	0.958559	0.967361	1	0.982143	0.994595	0.995833
2	2	0.668342	0.733333	1	1	0.938889	0.99697	0.877333	0.958559	0.967361	1	0.982143	0.994595	0.995833
2	3	0.668342	0.724242	0.987603	0.997297	0.934722	0.99697	0.877333	0.958559	0.967361	1	0.982143	0.994595	0.995833
2	4	0.673367	0.727273	0.991736	0.998198	0.936111	0.99697	0.877333	0.958559	0.967361	1	0.982143	0.994595	0.995833
2	5	0.668342	0.724242	0.987603	0.997297	0.934722	0.99697	0.877333	0.958559	0.967361	1	0.982143	0.994595	0.995833
2	6	0.673367	0.730303	0.995868	0.999099	0.9375	0.99697	0.877333	0.958559	0.967361	1	0.982143	0.994595	0.995833
2	7	0.673367	0.727273	0.991736	0.998198	0.936111	0.99697	0.877333	0.958559	0.967361	1	0.982143	0.994595	0.995833
2	8	0.668342	0.724242	0.987603	0.997297	0.934722	0.99697	0.877333	0.958559	0.967361	1	0.982143	0.994595	0.995833
2	9	0.673367	0.724242	0.987603	0.997297	0.934722	0.99697	0.877333	0.958559	0.967361	1	0.982143	0.994595	0.995833
2	0	0.683417	0.724242	0.995833	0.999099	0.936111	0.99697	0.877333	0.958559	0.967361	1	0.970588	0.990991	0.993056
2	1	0.678392	0.724242	0.995833	0.999099	0.936111	0.99697	0.877333	0.958559	0.967361	1	0.970588	0.990991	0.993056
2	2	0.678392	0.724242	0.995833	0.999099	0.936111	1	0.87766	0.958559	0.968056	1	0.970588	0.990991	0.993056
2	3	0.683417	0.724242	0.995833	0.999099	0.936111	1	0.87766	0.958559	0.968056	1	0.970588	0.990991	0.993056
2	4	0.678392	0.721212	0.991667	0.998198	0.934722	1	0.87766	0.958559	0.968056	1	0.970588	0.990991	0.993056
2	5	0.683417	0.715152	0.983333	0.996396	0.931944	0.99697	0.877333	0.958559	0.967361	1	0.970588	0.990991	0.993056
2	6	0.678392	0.724242	0.995833	0.999099	0.936111	0.99697	0.877333	0.958559	0.967361	1	0.970588	0.990991	0.993056
2	7	0.678392	0.724242	0.995833	0.999099	0.936111	1	0.87766	0.958559	0.968056	1	0.970588	0.990991	0.993056
2	8	0.678392	0.724242	0.995833	0.999099	0.936111	1	0.87766	0.958559	0.968056	1	0.970588	0.990991	0.993056
2	9	0.678392	0.721212	0.991667	0.998198	0.934722	1	0.87766	0.958559	0.968056	1	0.970588	0.990991	0.993056
2	0	0.688442	0.718182	0.995798	0.999099	0.934722	0.99697	0.877333	0.958559	0.967361	1	0.970588	0.990991	0.993056
2	1	0.693467	0.715152	0.991597	0.998198	0.933333	0.99697	0.877333	0.958559	0.967361	1	0.970588	0.990991	0.993056
2	2	0.688442	0.712121	0.987395	0.997297	0.931944	0.99697	0.877333	0.958559	0.967361	1	0.970588	0.990991	0.993056
2	3	0.688442	0.712121	0.987395	0.997297	0.931944	0.99697	0.877333	0.958559	0.967361	1	0.970588	0.990991	0.993056
2	4	0.688442	0.715152	0.991597	0.998198	0.933333	0.99697	0.877333	0.958559	0.967361	1	0.970588	0.990991	0.993056
2	5	0.688442	0.715152	0.991597	0.998198	0.933333	1	0.87766	0.958559	0.968056	1	0.970588	0.990991	0.993056
2	6	0.693467	0.715152	0.991597	0.998198	0.933333	1	0.87766	0.958559	0.968056	1	0.970588	0.990991	0.993056
2	7	0.693467	0.718182	0.995798	0.999099	0.934722	0.99697	0.877333	0.958559	0.967361	1	0.970588	0.990991	0.993056
2	8	0.688442	0.721212	1	1	0.936111	1	0.87766	0.958559	0.968056	1	0.970588	0.990991	0.993056
2	9	0.693467	0.715152	0.991597	0.998198	0.933333	0.99697	0.877333	0.958559	0.967361	1	0.970588	0.990991	0.993056
2	0	0.698492	0.712121	0.991561	0.998198	0.932639	0.99697	0.877333	0.958559	0.967361	1	0.970588	0.990991	0.993056
2	1	0.693467	0.718182	1	1	0.935417	0.99697	0.877333	0.958559	0.967361	1	0.970588	0.990991	0.993056
2	2	0.698492	0.712121	0.991561	0.998198	0.932639	1	0.87766	0.958559	0.968056	1	0.970588	0.990991	0.993056
2	3	0.698492	0.718182	1	1	0.935417	0.99697	0.877333	0.958559	0.967361	1	0.970588	0.990991	0.993056
2	4	0.698492	0.709091	0.987342	0.997297	0.93125	0.99697	0.877333	0.958559	0.967361	1	0.970588	0.990991	0.993056
2	5	0.693467	0.712121	0.991561	0.998198	0.932639	0.99697	0.877333	0.958559	0.967361	1	0.970588	0.990991	0.993056
2	6	0.693467	0.715152	0.995781	0.999099	0.934028	1	0.87766	0.958559	0.968056	1	0.970588	0.990991	0.993056
2	7	0.698492	0.712121	0.991561	0.998198	0.932639	1	0.87766	0.958559	0.968056	1	0.970588	0.990991	0.993056
2	8	0.693467	0.712121	0.991561	0.998198	0.932639	0.99697	0.877333	0.958559	0.967361	1	0.970588	0.990991	0.993056
2	9	0.693467	0.709091	0.987342	0.997297	0.93125	0.99697	0.877333	0.958559	0.967361	1	0.970588	0.990991	0.993056
2	0	0.708543	0.709091	0.995745	0.999099	0.932639	0.99697	0.877333	0.958559	0.967361	1	0.970588	0.990991	0.993056
2	1	0.703518	0.706061	0.991489	0.998198	0.93125	1	0.87766	0.958559	0.968056	1	0.970588	0.990991	0.993056
2	2	0.703518	0.70303	0.987234	0.997297	0.929861	1	0.87766	0.958559	0.968056	1	0.970588	0.990991	0.993056
2	3	0.703518	0.706061	0.991489	0.998198	0.93125	1	0.87766	0.958559	0.968056	1	0.970588	0.990991	0.993056
2	4	0.703518	0.712121	1	1	0.934028	0.99697	0.877333	0.958559	0.967361	1	0.970588	0.990991	0.993056
2	5	0.708543	0.706061	0.991489	0.998198	0.93125	1	0.87766	0.958559	0.968056	1	0.970588	0.990991	0.993056
2	6	0.703518	0.70303	0.987234	0.997297	0.929861	1	0.87766	0.958559	0.968056	1	0.970588	0.990991	0.993056
2	7	0.703518	0.706061	0.991489	0.998198	0.93125	1	0.87766	0.958559	0.968056	1	0.970588	0.990991	0.993056
2	8	0.708543	0.709091	0.995745	0.999099	0.932639	0.99697	0.877333	0.958559	0.967361	1	0.970588	0.990991	0.993056
2	9	0.708543	0.712121	1	1	0.934028	0.99697	0.877333	0.958559	0.967361	1	0.970588	0.990991	0.993056
3	-1	0.473684	0.841076	1	1	0.954861	1	0.852083	0.931135	0.950694	0.95599	1	1	0.9875
3	0	0.498246	0.823961	1	1	0.95	1	0.852083	0.931135	0.950694	0.96577	1	1	0.990278
3	1	0.498246	0.823961	1	1	0.95	1	0.852083	0.931135	0.950694	0.96577	1	1	0.990278
3	2	0.498246	0.823961	1	1	0.95	1	0.852083	0.931135	0.950694	0.96577	1	1	0.990278
3	3	0.498246	0.823961	1	1	0.95	1	0.852083	0.931135	0.950694	0.96577	1	1	0.990278
3	4	0.498246	0.823961	1	1	0.95	1	0.852083	0.931135	0.950694	0.96577	1	1	0.990278
3	5	0.498246	0.823961	1	1	0.95	1	0.852083	0.931135	0.950694	0.96577	1	1	0.990278
3	6	0.494737	0.823961	1	1	0.95	1	0.852083	0.931135	0.950694	0.96577	1	1	0.990278
3	7	0.498246	0.823961	1	1	0.95	1	0.852083	0.931135	0.950694	0.96577	1	1	0.990278
3	8	0.498246	0.823961	1	1	0.95	1	0.852083	0.931135	0.950694	0.96577	1	1	0.990278
3	9	0.498246	0.823961	1	1	0.95	1	0.852083	0.931135	0.950694	0.96577	1	1	0.990278
3	0	0.505263	0.819071	1	1	0.948611	1	0.852083	0.931135	0.950694	0.968215	1	1	0.990972
3	1	0.501754	0.819071	1	1	0.948611	1	0.852083	0.931135	0.950694	0.968215	1	1	0.990972
3	2	0.505263	0.819071	1	1	0.948611	1	0.852083	0.931135	0.950694	0.968215	1	1	0.990972
3	3	0.501754	0.819071	1	1	0.948611	0.99511	0.851464	0.931135	0.949306	0.96577	1	1	0.990278
3	4	0.505263	0.819071	1	1	0.948611	1	0.852083	0.931135	0.950694	0.968215	1	1	0.990972
3	5	0.505263	0.819071	1	1	0.948611	1	0.852083	0.931135	0.950694	0.968215	1	1	0.990972
3	6	0.505263	0.819071	1	1	0.948611	1	0.852083	0.931135	0.950694	0.968215	1	1	0.990972
3	7	0.505263	0.819071	1	1	0.948611	1	0.852083	0.931135	0.950694	0.968215	1	1	0.990972
3	8	0.501754	0.819071	1	1	0.948611	1	0.852083	0.931135	0.950694	0.968215	1	1	0.990972
3	9	0.505263	0.819071	1	1	0.948611	1	0.852083	0.931135	0.950694	0.968215	1	1	0.990972
3	0	0.505263	0.816626	1	1	0.947917	0.99511	0.851464	0.931135	0.949306	0.968215	1	1	0.990972
3	1	0.508772	0.816626	1	1	0.947917	1	0.852083	0.931135	0.950694	0.968215	1	1	0.990972
3	2	0.508772	0.816626	1	1	0.947917	1	0.852083	0.931135	0.950694	0.968215	1	1	0.990972
3	3	0.508772	0.816626	1	1	0.947917	1	0.852083	0.931135	0.950694	0.968215	1	1	0.990972
3	4	0.505263	0.816626	1	1	0.947917	0.99511	0.851464	0.931135	0.949306	0.968215	1	1	0.990972
3	5	0.508772	0.816626	1	1	0.947917	1	0.852083	0.931135	0.950694	0.968215	1	1	0.990972
3	6	0.508772	0.816626	1	1	0.947917	1	0.852083	0.931135	0.950694	0.968215	1	1	0.990972
3	7	0.505263	0.816626	1	1	0.947917	0.99511	0.851464	0.931135	0.949306	0.968215	1	1	0.990972
3	8	0.508772	0.816626	1	1	0.947917	1	0.852083	0.931135	0.950694	0.968215	1	1	0.990972
3	9	0.508772	0.816626	1	1	0.947917	1	0.852083	0.931135	0.950694	0.968215	1	1	0.990972
3	0	0.515789	0.811736	1	1	0.946528	1	0.852083	0.931135	0.950694	0.973105	1	1	0.992361
3	1	0.515789	0.811736	1	1	0.946528	1	0.852083	0.931135	0.950694	0.973105	1	1	0.992361
3	2	0.515789	0.811736	1	1	0.946528	1	0.852083	0.931135	0.950694	0.973105	1	1	0.992361
3	3	0.515789	0.811736	1	1	0.946528	1	0.852083	0.931135	0.950694	0.973105	1	1	0.992361
3	4	0.512281	0.811736	1	1	0.946528	0.99511	0.851464	0.931135	0.949306	0.973105	1	1	0.992361
3	5	0.515789	0.811736	1	1	0.946528	1	0.852083	0.931135	0.950694	0.973105	1	1	0.992361
3	6	0.512281	0.811736	1	1	0.946528	0.99511	0.851464	0.931135	0.949306	0.973105	1	1	0.992361
3	7	0.515789	0.811736	1	1	0.946528	1	0.852083	0.931135	0.950694	0.973105	1	1	0.992361
3	8	0.515789	0.811736	1	1	0.946528	1	0.852083	0.931135	0.950694	0.973105	1	1	0.992361
3	9	0.515789	0.811736	1	1	0.946528	1	0.852083	0.931135	0.950694	0.973105	1	1	0.992361
3	0	0.519298	0.809291	1	1	0.945833	1	0.852083	0.931135	0.950694	0.973105	1	1	0.992361
3	1	0.519298	0.809291	1	1	0.945833	1	0.852083	0.931135	0.950694	0.973105	1	1	0.992361
3	2	0.519298	0.809291	1	1	0.945833	1	0.852083	0.931135	0.950694	0.973105	1	1	0.992361
3	3	0.519298	0.809291	1	1	0.945833	1	0.852083	0.931135	0.950694	0.973105	1	1	0.992361
3	4	0.519298	0.809291	1	1	0.945833	1	0.852083	0.931135	0.950694	0.973105	1	1	0.992361
3	5	0.519298	0.809291	1	1	0.945833	1	0.852083	0.931135	0.950694	0.973105	1	1	0.992361
3	6	0.519298	0.809291	1	1	0.945833	1	0.852083	0.931135	0.950694	0.973105	1	1	0.992361
3	7	0.515789	0.809291	1	1	0.945833	0.99511	0.851464	0.931135	0.949306	0.973105	1	1	0.992361
3	8	0.519298	0.809291	1	1	0.945833	1	0.852083	0.931135	0.950694	0.973105	1	1	0.992361
3	9	0.519298	0.809291	1	1	0.945833	1	0.852083	0.931135	0.950694	0.973105	1	1	0.992361
3	0	0.526316	0.804401	1	1	0.944444	1	0.852083	0.931135	0.950694	0.977995	1	1	0.99375
3	1	0.522807	0.804401	1	1	0.944444	1	0.852083	0.931135	0.950694	0.977995	1	1	0.99375
3	2	0.526316	0.804401	1	1	0.944444	1	0.852083	0.931135	0.950694	0.977995	1	1	0.99375
3	3	0.526316	0.804401	1	1	0.944444	1	0.852083	0.931135	0.950694	0.977995	1	1	0.99375
3	4	0.526316	0.804401	1	1	0.944444	1	0.852083	0.931135	0.950694	0.977995	1	1	0.99375
3	5	0.526316	0.804401	1	1	0.944444	1	0.852083	0.931135	0.950694	0.977995	1	1	0.99375
3	6	0.526316	0.804401	1	1	0.944444	1	0.852083	0.931135	0.950694	0.977995	1	1	0.99375
3	7	0.526316	0.804401	1	1	0.944444	1	0.852083	0.931135	0.950694	0.977995	1	1	0.99375
3	8	0.526316	0.804401	1	1	0.944444	1	0.852083	0.931135	0.950694	0.977995	1	1	0.99375
3	9	0.526316	0.804401	1	1	0.944444	1	0.852083	0.931135	0.950694	0.977995	1	1	0.99375
3	0	0.529825	0.801956	1	1	0.94375	1	0.852083	0.931135	0.950694	0.98044	1	1	0.994444
3	1	0.529825	0.801956	1	1	0.94375	1	0.852083	0.931135	0.950694	0.98044	1	1	0.994444
3	2	0.529825	0.801956	1	1	0.94375	1	0.852083	0.931135	0.950694	0.98044	1	1	0.994444
3	3	0.526316	0.801956	1	1	0.94375	0.99511	0.851464	0.931135	0.949306	0.977995	1	1	0.99375
3	4	0.529825	0.801956	1	1	0.94375	1	0.852083	0.931135	0.950694	0.98044	1	1	0.994444
3	5	0.529825	0.801956	1	1	0.94375	1	0.852083	0.931135	0.950694	0.98044	1	1	0.994444
3	6	0.526316	0.801956	1	1	0.94375	1	0.852083	0.931135	0.950694	0.98044	1	1	0.994444
3	7	0.529825	0.801956	1	1	0.94375	1	0.852083	0.931135	0.950694	0.98044	1	1	0.994444
3	8	0.529825	0.801956	1	1	0.94375	1	0.852083	0.931135	0.950694	0.98044	1	1	0.994444
3	9	0.529825	0.801956	1	1	0.94375	1	0.852083	0.931135	0.950694	0.98044	1	1	0.994444
3	0	0.529825	0.797066	1	1	0.942361	0.992665	0.851153	0.931135	0.948611	0.98044	1	1	0.994444
3	1	0.536842	0.797066	1	1	0.942361	1	0.852083	0.931135	0.950694	0.982885	1	1	0.995139
3	2	0.536842	0.797066	1	1	0.942361	1	0.852083	0.931135	0.950694	0.982885	1	1	0.995139
3	3	0.536842	0.797066	1	1	0.942361	1	0.852083	0.931135	0.950694	0.982885	1	1	0.995139
3	4	0.533333	0.797066	1	1	0.942361	1	0.852083	0.931135	0.950694	0.982885	1	1	0.995139
3	5	0.536842	0.797066	1	1	0.942361	1	0.852083	0.931135	0.950694	0.982885	1	1	0.995139
3	6	0.536842	0.797066	1	1	0.942361	1	0.852083	0.931135	0.950694	0.982885	1	1	0.995139
3	7	0.536842	0.797066	1	1	0.942361	1	0.852083	0.931135	0.950694	0.982885	1	1	0.995139
3	8	0.536842	0.797066	1	1	0.942361	1	0.852083	0.931135	0.950694	0.982885	1	1	0.995139
3	9	0.536842	0.797066	1	1	0.942361	1	0.852083	0.931135	0.950694	0.982885	1	1	0.995139
3	0	0.540351	0.794621	1	1	0.941667	1	0.852083	0.931135	0.950694	0.98533	1	1	0.995833
3	1	0.533333	0.794621	1	1	0.941667	0.992665	0.851153	0.931135	0.948611	0.98044	1	1	0.994444
3	2	0.540351	0.794621	1	1	0.941667	1	0.852083	0.931135	0.950694	0.98533	1	1	0.995833
3	3	0.540351	0.794621	1	1	0.941667	1	0.852083	0.931135	0.950694	0.98533	1	1	0.995833
3	4	0.540351	0.794621	1	1	0.941667	1	0.852083	0.931135	0.950694	0.98533	1	1	0.995833
3	5	0.540351	0.794621	1	1	0.941667	1	0.852083	0.931135	0.950694	0.98533	1	1	0.995833
3	6	0.540351	0.794621	1	1	0.941667	1	0.852083	0.931135	0.950694	0.98533	1	1	0.995833
3	7	0.540351	0.794621	1	1	0.941667	1	0.852083	0.931135	0.950694	0.98533	1	1	0.995833
3	8	0.540351	0.794621	1	1	0.941667	1	0.852083	0.931135	0.950694	0.98533	1	1	0.995833
3	9	0.540351	0.794621	1	1	0.941667	1	0.852083	0.931135	0.950694	0.98533	1	1	0.995833
3	0	0.54386	0.789731	1	1	0.940278	1	0.852083	0.931135	0.950694	0.987775	1	1	0.996528
3	1	0.547368	0.789731	1	1	0.940278	1	0.852083	0.931135	0.950694	0.987775	1	1	0.996528
3	2	0.547368	0.789731	1	1	0.940278	1	0.852083	0.931135	0.950694	0.987775	1	1	0.996528
3	3	0.547368	0.789731	1	1	0.940278	1	0.852083	0.931135	0.950694	0.987775	1	1	0.996528
3	4	0.547368	0.789731	1	1	0.940278	1	0.852083	0.931135	0.950694	0.987775	1	1	0.996528
3	5	0.54386	0.789731	1	1	0.940278	0.99511	0.851464	0.931135	0.949306	0.98533	1	1	0.995833
3	6	0.540351	0.789731	1	1	0.940278	0.992665	0.851153	0.931135	0.948611	0.982885	1	1	0.995139
3	7	0.547368	0.789731	1	1	0.940278	1	0.852083	0.931135	0.950694	0.987775	1	1	0.996528
3	8	0.54386	0.789731	1	1	0.940278	0.99511	0.851464	0.931135	0.949306	0.98533	1	1	0.995833
3	9	0.547368	0.789731	1	1	0.940278	1	0.852083	0.931135	0.950694	0.987775	1	1	0.996528
3	0	0.550877	0.787286	1	1	0.939583	1	0.852083	0.931135	0.950694	0.987775	1	1	0.996528
3	1	0.550877	0.787286	1	1	0.939583	1	0.852083	0.931135	0.950694	0.987775	1	1	0.996528
3	2	0.54386	0.787286	1	1	0.939583	0.992665	0.851153	0.931135	0.948611	0.98533	1	1	0.995833
3	3	0.550877	0.787286	1	1	0.939583	1	0.852083	0.931135	0.950694	0.987775	1	1	0.996528
3	4	0.550877	0.787286	1	1	0.939583	1	0.852083	0.931135	0.950694	0.987775	1	1	0.996528
3	5	0.550877	0.787286	1	1	0.939583	1	0.852083	0.931135	0.950694	0.987775	1	1	0.996528
3	6	0.547368	0.787286	1	1	0.939583	0.99511	0.851464	0.931135	0.949306	0.987775	1	1	0.996528
3	7	0.547368	0.787286	1	1	0.939583	1	0.852083	0.931135	0.950694	0.987775	1	1	0.996528
3	8	0.547368	0.787286	1	1	0.939583	0.99511	0.851464	0.931135	0.949306	0.987775	1	1	0.996528
3	9	0.550877	0.787286	1	1	0.939583	1	0.852083	0.931135	0.950694	0.987775	1	1	0.996528
3	0	0.550877	0.782396	1	1	0.938194	0.992665	0.851153	0.931135	0.948611	0.987775	1	1	0.996528
3	1	0.557895	0.782396	1	1	0.938194	1	0.852083	0.931135	0.950694	0.992665	1	1	0.997917
3	2	0.554386	0.782396	1	1	0.938194	1	0.852083	0.931135	0.950694	0.992665	1	1	0.997917
3	3	0.554386	0.782396	1	1	0.938194	1	0.852083	0.931135	0.950694	0.992665	1	1	0.997917
3	4	0.557895	0.782396	1	1	0.938194	1	0.852083	0.931135	0.950694	0.992665	1	1	0.997917
3	5	0.557895	0.782396	1	1	0.938194	1	0.852083	0.931135	0.950694	0.992665	1	1	0.997917
3	6	0.554386	0.782396	1	1	0.938194	1	0.852083	0.931135	0.950694	0.992665	1	1	0.997917
3	7	0.557895	0.782396	1	1	0.938194	1	0.852083	0.931135	0.950694	0.992665	1	1	0.997917
3	8	0.554386	0.782396	1	1	0.938194	1	0.852083	0.931135	0.950694	0.992665	1	1	0.997917
3	9	0.557895	0.782396	1	1	0.938194	1	0.852083	0.931135	0.950694	0.992665	1	1	0.997917
3	0	0.561404	0.779951	1	1	0.9375	1	0.852083	0.931135	0.950694	0.992665	1	1	0.997917
3	1	0.561404	0.779951	1	1	0.9375	1	0.852083	0.931135	0.950694	0.992665	1	1	0.997917
3	2	0.561404	0.779951	1	1	0.9375	1	0.852083	0.931135	0.950694	0.992665	1	1	0.997917
3	3	0.561404	0.779951	1	1	0.9375	1	0.852083	0.931135	0.950694	0.992665	1	1	0.997917
3	4	0.561404	0.779951	1	1	0.9375	1	0.852083	0.931135	0.950694	0.992665	1	1	0.997917
3	5	0.561404	0.779951	1	1	0.9375	1	0.852083	0.931135	0.950694	0.992665	1	1	0.997917
3	6	0.557895	0.779951	1	1	0.9375	1	0.852083	0.931135	0.950694	0.992665	1	1	0.997917
3	7	0.561404	0.779951	1	1	0.9375	1	0.852083	0.931135	0.950694	0.992665	1	1	0.997917
3	8	0.561404	0.779951	1	1	0.9375	1	0.852083	0.931135	0.950694	0.992665	1	1	0.997917
3	9	0.561404	0.779951	1	1	0.9375	1	0.852083	0.931135	0.950694	0.992665	1	1	0.997917
3	0	0.568421	0.775061	1	1	0.936111	1	0.852083	0.931135	0.950694	0.992665	1	1	0.997917
3	1	0.561404	0.775061	1	1	0.936111	0.992665	0.851153	0.931135	0.948611	0.992665	1	1	0.997917
3	2	0.564912	0.775061	1	1	0.936111	0.99511	0.851464	0.931135	0.949306	0.992665	1	1	0.997917
3	3	0.568421	0.775061	1	1	0.936111	1	0.852083	0.931135	0.950694	0.992665	1	1	0.997917
3	4	0.564912	0.775061	1	1	0.936111	0.99511	0.851464	0.931135	0.949306	0.992665	1	1	0.997917
3	5	0.568421	0.775061	1	1	0.936111	1	0.852083	0.931135	0.950694	0.992665	1	1	0.997917
3	6	0.568421	0.775061	1	1	0.936111	1	0.852083	0.931135	0.950694	0.992665	1	1	0.997917
3	7	0.564912	0.775061	1	1	0.936111	1	0.852083	0.931135	0.950694	0.992665	1	1	0.997917
3	8	0.568421	0.775061	1	1	0.936111	1	0.852083	0.931135	0.950694	0.992665	1	1	0.997917
3	9	0.564912	0.775061	1	1	0.936111	1	0.852083	0.931135	0.950694	0.992665	1	1	0.997917
3	0	0.568421	0.772616	1	1	0.935417	1	0.852083	0.931135	0.950694	0.99511	1	1	0.998611
3	1	0.57193	0.772616	1	1	0.935417	1	0.852083	0.931135	0.950694	0.99511	1	1	0.998611
3	2	0.57193	0.772616	1	1	0.935417	1	0.852083	0.931135	0.950694	0.99511	1	1	0.998611
3	3	0.57193	0.772616	1	1	0.935417	1	0.852083	0.931135	0.950694	0.99511	1	1	0.998611
3	4	0.568421	0.772616	1	1	0.935417	1	0.852083	0.931135	0.950694	0.99511	1	1	0.998611
3	5	0.568421	0.772616	1	1	0.935417	1	0.852083	0.931135	0.950694	0.99511	1	1	0.998611
3	6	0.57193	0.772616	1	1	0.935417	1	0.852083	0.931135	0.950694	0.99511	1	1	0.998611
3	7	0.57193	0.772616	1	1	0.935417	1	0.852083	0.931135	0.950694	0.99511	1	1	0.998611
3	8	0.568421	0.772616	1	1	0.935417	0.99511	0.851464	0.931135	0.949306	0.992665	1	1	0.997917
3	9	0.568421	0.772616	1	1	0.935417	0.99511	0.851464	0.931135	0.949306	0.992665	1	1	0.997917
3	0	0.575439	0.767726	1	1	0.934028	0.99511	0.851464	0.931135	0.949306	0.99511	1	1	0.998611
3	1	0.575439	0.767726	1	1	0.934028	1	0.852083	0.931135	0.950694	0.99511	1	1	0.998611
3	2	0.578947	0.767726	1	1	0.934028	1	0.852083	0.931135	0.950694	0.99511	1	1	0.998611
3	3	0.575439	0.767726	1	1	0.934028	0.99511	0.851464	0.931135	0.949306	0.99511	1	1	0.998611
3	4	0.578947	0.767726	1	1	0.934028	1	0.852083	0.931135	0.950694	0.99511	1	1	0.998611
3	5	0.575439	0.767726	1	1	0.934028	0.99511	0.851464	0.931135	0.949306	0.99511	1	1	0.998611
3	6	0.575439	0.767726	1	1	0.934028	1	0.852083	0.931135	0.950694	0.99511	1	1	0.998611
3	7	0.578947	0.767726	1	1	0.934028	1	0.852083	0.931135	0.950694	0.99511	1	1	0.998611
3	8	0.57193	0.767726	1	1	0.934028	0.992665	0.851153	0.931135	0.948611	0.99511	1	1	0.998611
3	9	0.575439	0.767726	1	1	0.934028	0.99511	0.851464	0.931135	0.949306	0.99511	1	1	0.998611
3	0	0.578947	0.765281	1	1	0.933333	1	0.852083	0.931135	0.950694	0.997555	1	1	0.999306
3	1	0.578947	0.765281	1	1	0.933333	1	0.852083	0.931135	0.950694	0.997555	1	1	0.999306
3	2	0.582456	0.765281	1	1	0.933333	1	0.852083	0.931135	0.950694	0.997555	1	1	0.999306
3	3	0.578947	0.765281	1	1	0.933333	0.99511	0.851464	0.931135	0.949306	0.99511	1	1	0.998611
3	4	0.578947	0.765281	1	1	0.933333	1	0.852083	0.931135	0.950694	0.997555	1	1	0.999306
3	5	0.578947	0.765281	1	1	0.933333	0.99511	0.851464	0.931135	0.949306	0.99511	1	1	0.998611
3	6	0.578947	0.765281	1	1	0.933333	0.99511	0.851464	0.931135	0.949306	0.99511	1	1	0.998611
3	7	0.578947	0.765281	1	1	0.933333	1	0.852083	0.931135	0.950694	0.997555	1	1	0.999306
3	8	0.582456	0.765281	1	1	0.933333	1	0.852083	0.931135	0.950694	0.997555	1	1	0.999306
3	9	0.582456	0.765281	1	1	0.933333	1	0.852083	0.931135	0.950694	0.997555	1	1	0.999306
3	0	0.585965	0.760391	1	1	0.931944	0.99511	0.851464	0.931135	0.949306	0.997555	1	1	0.999306
3	1	0.589474	0.760391	1	1	0.931944	1	0.852083	0.931135	0.950694	0.997555	1	1	0.999306
3	2	0.589474	0.760391	1	1	0.931944	1	0.852083	0.931135	0.950694	0.997555	1	1	0.999306
3	3	0.589474	0.760391	1	1	0.931944	1	0.852083	0.931135	0.950694	0.997555	1	1	0.999306
3	4	0.585965	0.760391	1	1	0.931944	0.99511	0.851464	0.931135	0.949306	0.997555	1	1	0.999306
3	5	0.585965	0.760391	1	1	0.931944	1	0.852083	0.931135	0.950694	0.997555	1	1	0.999306
3	6	0.585965	0.760391	1	1	0.931944	1	0.852083	0.931135	0.950694	0.997555	1	1	0.999306
3	7	0.582456	0.760391	1	1	0.931944	0.992665	0.851153	0.931135	0.948611	0.997555	1	1	0.999306
3	8	0.585965	0.760391	1	1	0.931944	1	0.852083	0.931135	0.950694	0.997555	1	1	0.999306
3	9	0.589474	0.760391	1	1	0.931944	1	0.852083	0.931135	0.950694	0.997555	1	1	0.999306
3	0	0.592982	0.757946	1	1	0.93125	1	0.852083	0.931135	0.950694	0.997555	1	1	0.999306
3	1	0.592982	0.757946	1	1	0.93125	1	0.852083	0.931135	0.950694	0.997555	1	1	0.999306
3	2	0.589474	0.757946	1	1	0.93125	1	0.852083	0.931135	0.950694	0.997555	1	1	0.999306
3	3	0.589474	0.757946	1	1	0.93125	1	0.852083	0.931135	0.950694	0.997555	1	1	0.999306
3	4	0.592982	0.757946	1	1	0.93125	1	0.852083	0.931135	0.950694	0.997555	1	1	0.999306
3	5	0.592982	0.757946	1	1	0.93125	1	0.852083	0.931135	0.950694	0.997555	1	1	0.999306
3	6	0.592982	0.757946	1	1	0.93125	1	0.852083	0.931135	0.950694	0.997555	1	1	0.999306
3	7	0.592982	0.757946	1	1	0.93125	1	0.852083	0.931135	0.950694	0.997555	1	1	0.999306
3	8	0.592982	0.757946	1	1	0.93125	1	0.852083	0.931135	0.950694	0.997555	1	1	0.999306
3	9	0.589474	0.757946	1	1	0.93125	0.99511	0.851464	0.931135	0.949306	0.997555	1	1	0.999306
3	0	0.592982	0.753056	1	1	0.929861	0.992665	0.851153	0.931135	0.948611	0.997555	1	1	0.999306
3	1	0.6	0.753056	1	1	0.929861	1	0.852083	0.931135	0.950694	1	1	1	1
3	2	0.6	0.753056	1	1	0.929861	1	0.852083	0.931135	0.950694	1	1	1	1
3	3	0.6	0.753056	1	1	0.929861	1	0.852083	0.931135	0.950694	1	1	1	1
3	4	0.6	0.753056	1	1	0.929861	1	0.852083	0.931135	0.950694	1	1	1	1
3	5	0.6	0.753056	1	1	0.929861	1	0.852083	0.931135	0.950694	1	1	1	1
3	6	0.596491	0.753056	1	1	0.929861	1	0.852083	0.931135	0.950694	1	1	1	1
3	7	0.596491	0.753056	1	1	0.929861	1	0.852083	0.931135	0.950694	1	1	1	1
3	8	0.6	0.753056	1	1	0.929861	1	0.852083	0.931135	0.950694	1	1	1	1
3	9	0.6	0.753056	1	1	0.929861	1	0.852083	0.931135	0.950694	1	1	1	1
3	0	0.607018	0.748166	1	1	0.928472	1	0.852083	0.931135	0.950694	1	1	1	1
3	1	0.607018	0.748166	1	1	0.928472	1	0.852083	0.931135	0.950694	1	1	1	1
3	2	0.603509	0.748166	1	1	0.928472	1	0.852083	0.931135	0.950694	1	1	1	1
3	3	0.607018	0.748166	1	1	0.928472	1	0.852083	0.931135	0.950694	1	1	1	1
3	4	0.603509	0.748166	1	1	0.928472	0.99511	0.851464	0.931135	0.949306	1	1	1	1
3	5	0.603509	0.748166	1	1	0.928472	1	0.852083	0.931135	0.950694	1	1	1	1
3	6	0.607018	0.748166	1	1	0.928472	1	0.852083	0.931135	0.950694	1	1	1	1
3	7	0.607018	0.748166	1	1	0.928472	1	0.852083	0.931135	0.950694	1	1	1	1
3	8	0.603509	0.748166	1	1	0.928472	1	0.852083	0.931135	0.950694	1	1	1	1
3	9	0.607018	0.748166	1	1	0.928472	1	0.852083	0.931135	0.950694	1	1	1	1
3	0	0.607018	0.745721	1	1	0.927778	0.99511	0.851464	0.931135	0.949306	1	1	1	1
3	1	0.607018	0.745721	1	1	0.927778	0.99511	0.851464	0.931135	0.949306	1	1	1	1
3	2	0.610526	0.745721	1	1	0.927778	1	0.852083	0.931135	0.950694	1	1	1	1
3	3	0.610526	0.745721	1	1	0.927778	1	0.852083	0.931135	0.950694	1	1	1	1
3	4	0.607018	0.745721	1	1	0.927778	0.99511	0.851464	0.931135	0.949306	1	1	1	1
3	5	0.610526	0.745721	1	1	0.927778	1	0.852083	0.931135	0.950694	1	1	1	1
3	6	0.610526	0.745721	1	1	0.927778	1	0.852083	0.931135	0.950694	1	1	1	1
3	7	0.607018	0.745721	1	1	0.927778	1	0.852083	0.931135	0.950694	1	1	1	1
3	8	0.607018	0.745721	1	1	0.927778	1	0.852083	0.931135	0.950694	1	1	1	1
3	9	0.607018	0.745721	1	1	0.927778	1	0.852083	0.931135	0.950694	1	1	1	1
3	0	0.617544	0.740831	1	1	0.926389	1	0.852083	0.931135	0.950694	1	1	1	1
3	1	0.614035	0.740831	1	1	0.926389	0.99511	0.851464	0.931135	0.949306	1	1	1	1
3	2	0.610526	0.740831	1	1	0.926389	0.992665	0.851153	0.931135	0.948611	1	1	1	1
3	3	0.614035	0.740831	1	1	0.926389	1	0.852083	0.931135	0.950694	1	1	1	1
3	4	0.614035	0.740831	1	1	0.926389	0.99511	0.851464	0.931135	0.949306	1	1	1	1
3	5	0.610526	0.740831	1	1	0.926389	0.987775	0.850526	0.931135	0.947222	1	1	1	1
3	6	0.617544	0.740831	1	1	0.926389	1	0.852083	0.931135	0.950694	1	1	1	1
3	7	0.617544	0.740831	1	1	0.926389	1	0.852083	0.931135	0.950694	1	1	1	1
3	8	0.610526	0.740831	1	1	0.926389	0.99022	0.85084	0.931135	0.947917	1	1	1	1
3	9	0.617544	0.740831	1	1	0.926389	1	0.852083	0.931135	0.950694	1	1	1	1
3	0	0.621053	0.738386	1	1	0.925694	1	0.852083	0.931135	0.950694	1	1	1	1
3	1	0.617544	0.738386	1	1	0.925694	0.99511	0.851464	0.931135	0.949306	1	1	1	1
3	2	0.621053	0.738386	1	1	0.925694	1	0.852083	0.931135	0.950694	1	1	1	1
3	3	0.621053	0.738386	1	1	0.925694	1	0.852083	0.931135	0.950694	1	1	1	1
3	4	0.621053	0.738386	1	1	0.925694	1	0.852083	0.931135	0.950694	1	1	1	1
3	5	0.621053	0.738386	1	1	0.925694	1	0.852083	0.931135	0.950694	1	1	1	1
3	6	0.621053	0.738386	1	1	0.925694	1	0.852083	0.931135	0.950694	1	1	1	1
3	7	0.621053	0.738386	1	1	0.925694	1	0.852083	0.931135	0.950694	1	1	1	1
3	8	0.617544	0.738386	1	1	0.925694	0.99511	0.851464	0.931135	0.949306	1	1	1	1
3	9	0.614035	0.738386	1	1	0.925694	0.992665	0.851153	0.931135	0.948611	1	1	1	1
3	0	0.624561	0.733496	1	1	0.924306	0.99511	0.851464	0.931135	0.949306	1	1	1	1
3	1	0.624561	0.733496	1	1	0.924306	1	0.852083	0.931135	0.950694	1	1	1	1
3	2	0.621053	0.733496	1	1	0.924306	0.99022	0.85084	0.931135	0.947917	1	1	1	1
3	3	0.62807	0.733496	1	1	0.924306	1	0.852083	0.931135	0.950694	1	1	1	1
3	4	0.624561	0.733496	1	1	0.924306	0.99511	0.851464	0.931135	0.949306	1	1	1	1
3	5	0.624561	0.733496	1	1	0.924306	0.99511	0.851464	0.931135	0.949306	1	1	1	1
3	6	0.62807	0.733496	1	1	0.924306	1	0.852083	0.931135	0.950694	1	1	1	1
3	7	0.624561	0.733496	1	1	0.924306	0.99511	0.851464	0.931135	0.949306	1	1	1	1
3	8	0.62807	0.733496	1	1	0.924306	1	0.852083	0.931135	0.950694	1	1	1	1
3	9	0.62807	0.733496	1	1	0.924306	1	0.852083	0.931135	0.950694	1	1	1	1
3	0	0.62807	0.731051	1	1	0.923611	1	0.852083	0.931135	0.950694	1	1	1	1
3	1	0.631579	0.731051	1	1	0.923611	1	0.852083	0.931135	0.950694	1	1	1	1
3	2	0.631579	0.731051	1	1	0.923611	1	0.852083	0.931135	0.950694	1	1	1	1
3	3	0.631579	0.731051	1	1	0.923611	1	0.852083	0.931135	0.950694	1	1	1	1
3	4	0.62807	0.731051	1	1	0.923611	1	0.852083	0.931135	0.950694	1	1	1	1
3	5	0.631579	0.731051	1	1	0.923611	1	0.852083	0.931135	0.950694	1	1	1	1
3	6	0.631579	0.731051	1	1	0.923611	1	0.852083	0.931135	0.950694	1	1	1	1
3	7	0.62807	0.731051	1	1	0.923611	1	0.852083	0.931135	0.950694	1	1	1	1
3	8	0.624561	0.731051	1	1	0.923611	0.992665	0.851153	0.931135	0.948611	1	1	1	1
3	9	0.624561	0.731051	1	1	0.923611	0.987775	0.850526	0.931135	0.947222	1	1	1	1
3	0	0.638596	0.726161	1	1	0.922222	1	0.852083	0.931135	0.950694	1	1	1	1
3	1	0.635088	0.726161	1	1	0.922222	0.99511	0.851464	0.931135	0.949306	1	1	1	1
3	2	0.635088	0.726161	1	1	0.922222	1	0.852083	0.931135	0.950694	1	1	1	1
3	3	0.638596	0.726161	1	1	0.922222	1	0.852083	0.931135	0.950694	1	1	1	1
3	4	0.638596	0.726161	1	1	0.922222	1	0.852083	0.931135	0.950694	1	1	1	1
3	5	0.635088	0.726161	1	1	0.922222	0.99511	0.851464	0.931135	0.949306	1	1	1	1
3	6	0.638596	0.726161	1	1	0.922222	1	0.852083	0.931135	0.950694	1	1	1	1
3	7	0.638596	0.726161	1	1	0.922222	1	0.852083	0.931135	0.950694	1	1	1	1
3	8	0.638596	0.726161	1	1	0.922222	1	0.852083	0.931135	0.950694	1	1	1	1
3	9	0.635088	0.726161	1	1	0.922222	1	0.852083	0.931135	0.950694	1	1	1	1
3	0	0.642105	0.723716	1	1	0.921528	1	0.852083	0.931135	0.950694	1	1	1	1
3	1	0.642105	0.723716	1	1	0.921528	1	0.852083	0.931135	0.950694	1	1	1	1
3	2	0.638596	0.723716	1	1	0.921528	1	0.852083	0.931135	0.950694	1	1	1	1
3	3	0.638596	0.723716	1	1	0.921528	0.99511	0.851464	0.931135	0.949306	1	1	1	1
3	4	0.638596	0.723716	1	1	0.921528	0.99511	0.851464	0.931135	0.949306	1	1	1	1
3	5	0.642105	0.723716	1	1	0.921528	1	0.852083	0.931135	0.950694	1	1	1	1
3	6	0.642105	0.723716	1	1	0.921528	1	0.852083	0.931135	0.950694	1	1	1	1
3	7	0.638596	0.723716	1	1	0.921528	1	0.852083	0.931135	0.950694	1	1	1	1
3	8	0.642105	0.723716	1	1	0.921528	1	0.852083	0.931135	0.950694	1	1	1	1
3	9	0.638596	0.723716	1	1	0.921528	1	0.852083	0.931135	0.950694	1	1	1	1
3	0	0.645614	0.718826	1	1	0.920139	1	0.852083	0.931135	0.950694	1	1	1	1
3	1	0.649123	0.718826	1	1	0.920139	1	0.852083	0.931135	0.950694	1	1	1	1
3	2	0.649123	0.718826	1	1	0.920139	1	0.852083	0.931135	0.950694	1	1	1	1
3	3	0.649123	0.718826	1	1	0.920139	1	0.852083	0.931135	0.950694	1	1	1	1
3	4	0.645614	0.718826	1	1	0.920139	0.99511	0.851464	0.931135	0.949306	1	1	1	1
3	5	0.645614	0.718826	1	1	0.920139	0.99511	0.851464	0.931135	0.949306	1	1	1	1
3	6	0.645614	0.718826	1	1	0.920139	1	0.852083	0.931135	0.950694	1	1	1	1
3	7	0.649123	0.718826	1	1	0.920139	1	0.852083	0.931135	0.950694	1	1	1	1
3	8	0.642105	0.718826	1	1	0.920139	0.99022	0.85084	0.931135	0.947917	1	1	1	1
3	9	0.649123	0.718826	1	1	0.920139	1	0.852083	0.931135	0.950694	1	1	1	1
3	0	0.649123	0.716381	1	1	0.919444	1	0.852083	0.931135	0.950694	1	1	1	1
3	1	0.649123	0.716381	1	1	0.919444	1	0.852083	0.931135	0.950694	1	1	1	1
3	2	0.649123	0.716381	1	1	0.919444	1	0.852083	0.931135	0.950694	1	1	1	1
3	3	0.645614	0.716381	1	1	0.919444	0.99022	0.85084	0.931135	0.947917	1	1	1	1
3	4	0.652632	0.716381	1	1	0.919444	1	0.852083	0.931135	0.950694	1	1	1	1
3	5	0.652632	0.716381	1	1	0.919444	1	0.852083	0.931135	0.950694	1	1	1	1
3	6	0.649123	0.716381	1	1	0.919444	0.99511	0.851464	0.931135	0.949306	1	1	1	1
3	7	0.649123	0.716381	1	1	0.919444	1	0.852083	0.931135	0.950694	1	1	1	1
3	8	0.649123	0.716381	1	1	0.919444	0.99511	0.851464	0.931135	0.949306	1	1	1	1
3	9	0.652632	0.716381	1	1	0.919444	1	0.852083	0.931135	0.950694	1	1	1	1
3	0	0.659649	0.711491	1	1	0.918056	1	0.852083	0.931135	0.950694	1	1	1	1
3	1	0.652632	0.711491	1	1	0.918056	0.992665	0.851153	0.931135	0.948611	1	1	1	1
3	2	0.659649	0.711491	1	1	0.918056	1	0.852083	0.931135	0.950694	1	1	1	1
3	3	0.65614	0.711491	1	1	0.918056	0.99511	0.851464	0.931135	0.949306	1	1	1	1
3	4	0.65614	0.711491	1	1	0.918056	1	0.852083	0.931135	0.950694	1	1	1	1
3	5	0.659649	0.711491	1	1	0.918056	1	0.852083	0.931135	0.950694	1	1	1	1
3	6	0.65614	0.711491	1	1	0.918056	1	0.852083	0.931135	0.950694	1	1	1	1
3	7	0.659649	0.711491	1	1	0.918056	1	0.852083	0.931135	0.950694	1	1	1	1
3	8	0.659649	0.711491	1	1	0.918056	1	0.852083	0.931135	0.950694	1	1	1	1
3	9	0.652632	0.711491	1	1	0.918056	0.992665	0.851153	0.931135	0.948611	1	1	1	1
3	0	0.659649	0.709046	1	1	0.917361	1	0.852083	0.931135	0.950694	1	1	1	1
3	1	0.659649	0.709046	1	1	0.917361	1	0.852083	0.931135	0.950694	1	1	1	1
3	2	0.663158	0.709046	1	1	0.917361	1	0.852083	0.931135	0.950694	1	1	1	1
3	3	0.663158	0.709046	1	1	0.917361	1	0.852083	0.931135	0.950694	1	1	1	1
3	4	0.659649	0.709046	1	1	0.917361	0.99511	0.851464	0.931135	0.949306	1	1	1	1
3	5	0.65614	0.709046	1	1	0.917361	0.99022	0.85084	0.931135	0.947917	1	1	1	1
3	6	0.659649	0.709046	1	1	0.917361	0.99511	0.851464	0.931135	0.949306	1	1	1	1
3	7	0.659649	0.709046	1	1	0.917361	0.99511	0.851464	0.931135	0.949306	1	1	1	1
3	8	0.659649	0.709046	1	1	0.917361	0.99511	0.851464	0.931135	0.949306	1	1	1	1
3	9	0.663158	0.709046	1	1	0.917361	1	0.852083	0.931135	0.950694	1	1	1	1
3	0	0.663158	0.704156	1	1	0.915972	0.992665	0.851153	0.931135	0.948611	1	1	1	1
3	1	0.670175	0.704156	1	1	0.915972	1	0.852083	0.931135	0.950694	1	1	1	1
3	2	0.666667	0.704156	1	1	0.915972	0.99511	0.851464	0.931135	0.949306	1	1	1	1
3	3	0.670175	0.704156	1	1	0.915972	1	0.852083	0.931135	0.950694	1	1	1	1
3	4	0.670175	0.704156	1	1	0.915972	1	0.852083	0.931135	0.950694	1	1	1	1
3	5	0.663158	0.704156	1	1	0.915972	0.992665	0.851153	0.931135	0.948611	1	1	1	1
3	6	0.663158	0.704156	1	1	0.915972	0.992665	0.851153	0.931135	0.948611	1	1	1	1
3	7	0.670175	0.704156	1	1	0.915972	1	0.852083	0.931135	0.950694	1	1	1	1
3	8	0.670175	0.704156	1	1	0.915972	1	0.852083	0.931135	0.950694	1	1	1	1
3	9	0.670175	0.704156	1	1	0.915972	1	0.852083	0.931135	0.950694	1	1	1	1
3	0	0.670175	0.701711	1	1	0.915278	0.99511	0.851464	0.931135	0.949306	1	1	1	1
3	1	0.670175	0.701711	1	1	0.915278	1	0.852083	0.931135	0.950694	1	1	1	1
3	2	0.673684	0.701711	1	1	0.915278	1	0.852083	0.931135	0.950694	1	1	1	1
3	3	0.673684	0.701711	1	1	0.915278	1	0.852083	0.931135	0.950694	1	1	1	1
3	4	0.670175	0.701711	1	1	0.915278	1	0.852083	0.931135	0.950694	1	1	1	1
[truncated: 55 more rows]
