# Supplementary material for: A proof of concept for wear/non-wear classification using accelerometer data in daily activity recording: Synthetic algorithm leveraging probability and continuity of zero counts
Source: PLoS One. 2024 Oct 22;19(10):e0309917. doi: 10.1371/journal.pone.0309917 (PMC11495570; doi:10.1371/journal.pone.0309917)
Supplement: S3 Data — (CSV) [file pone.0309917.s004.csv]

time	raw (METs)	current (METs)	proposed (METs)
0:00:00	0	0	0
0:01:00	0	0	0
0:02:00	0	0	0
0:03:00	0	0	0
0:04:00	0	0	0
0:05:00	0	0	0
0:06:00	0	0	0
0:07:00	0	0	0
0:08:00	0	0	0
0:09:00	0	0	0
0:10:00	0	0	0
0:11:00	0	0	0
0:12:00	0	0	0
0:13:00	1	1	0
0:14:00	0	0	0
0:15:00	0	0	0
0:16:00	0	0	0
0:17:00	0	0	0
0:18:00	0	0	0
0:19:00	0	0	0
0:20:00	0	0	0
0:21:00	0	0	0
0:22:00	0	0	0
0:23:00	0	0	0
0:24:00	0	0	0
0:25:00	0	0	0
0:26:00	0	0	0
0:27:00	0	0	0
0:28:00	0	0	0
0:29:00	0	0	0
0:30:00	0	0	0
0:31:00	0	0	0
0:32:00	0	0	0
0:33:00	0	0	0
0:34:00	0	0	0
0:35:00	0	0	0
0:36:00	0	0	0
0:37:00	0	0	0
0:38:00	0	0	0
0:39:00	0	0	0
0:40:00	0	0	0
0:41:00	0	0	0
0:42:00	0	0	0
0:43:00	0	0	0
0:44:00	0	0	0
0:45:00	0	0	0
0:46:00	0	0	0
0:47:00	0	0	0
0:48:00	0	0	0
0:49:00	0	0	0
0:50:00	0	0	0
0:51:00	0	0	0
0:52:00	0	0	0
0:53:00	0	0	0
0:54:00	0	0	0
0:55:00	0	0	0
0:56:00	0	0	0
0:57:00	0	0	0
0:58:00	0	0	0
0:59:00	0	0	0
1:00:00	0	0	0
1:01:00	0	0	0
1:02:00	0	0	0
1:03:00	0	0	0
1:04:00	0	0	0
1:05:00	0	0	0
1:06:00	0	0	0
1:07:00	0	0	0
1:08:00	0	0	0
1:09:00	0	0	0
1:10:00	0	0	0
1:11:00	0	0	0
1:12:00	0	0	0
1:13:00	0	0	0
1:14:00	0	0	0
1:15:00	0	0	0
1:16:00	0	0	0
1:17:00	0	0	0
1:18:00	0	0	0
1:19:00	0	0	0
1:20:00	0	0	0
1:21:00	0	0	0
1:22:00	0	0	0
1:23:00	0	0	0
1:24:00	0	0	0
1:25:00	0	0	0
1:26:00	0	0	0
1:27:00	0	0	0
1:28:00	0	0	0
1:29:00	0	0	0
1:30:00	0	0	0
1:31:00	0	0	0
1:32:00	0	0	0
1:33:00	0	0	0
1:34:00	0	0	0
1:35:00	0	0	0
1:36:00	0	0	0
1:37:00	0	0	0
1:38:00	0	0	0
1:39:00	0	0	0
1:40:00	0	0	0
1:41:00	0	0	0
1:42:00	0	0	0
1:43:00	0	0	0
1:44:00	0	0	0
1:45:00	0	0	0
1:46:00	0	0	0
1:47:00	0	0	0
1:48:00	0	0	0
1:49:00	0	0	0
1:50:00	0	0	0
1:51:00	0	0	0
1:52:00	0	0	0
1:53:00	0	0	0
1:54:00	0	0	0
1:55:00	0	0	0
1:56:00	0	0	0
1:57:00	0	0	0
1:58:00	0	0	0
1:59:00	0	0	0
2:00:00	0	0	0
2:01:00	0	0	0
2:02:00	0	0	0
2:03:00	0	0	0
2:04:00	0	0	0
2:05:00	0	0	0
2:06:00	0	0	0
2:07:00	0	0	0
2:08:00	0	0	0
2:09:00	0	0	0
2:10:00	0	0	0
2:11:00	0	0	0
2:12:00	0	0	0
2:13:00	0	0	0
2:14:00	0	0	0
2:15:00	0	0	0
2:16:00	0	0	0
2:17:00	0	0	0
2:18:00	0	0	0
2:19:00	0	0	0
2:20:00	0	0	0
2:21:00	0	0	0
2:22:00	0	0	0
2:23:00	0	0	0
2:24:00	0	0	0
2:25:00	0	0	0
2:26:00	0	0	0
2:27:00	0	0	0
2:28:00	0	0	0
2:29:00	0	0	0
2:30:00	0	0	0
2:31:00	0	0	0
2:32:00	0	0	0
2:33:00	0	0	0
2:34:00	0	0	0
2:35:00	0	0	0
2:36:00	0	0	0
2:37:00	0	0	0
2:38:00	0	0	0
2:39:00	0	0	0
2:40:00	0	0	0
2:41:00	0	0	0
2:42:00	0	0	0
2:43:00	0	0	0
2:44:00	0	0	0
2:45:00	0	0	0
2:46:00	0	0	0
2:47:00	0	0	0
2:48:00	0	0	0
2:49:00	0	0	0
2:50:00	0	0	0
2:51:00	0	0	0
2:52:00	0	0	0
2:53:00	0	0	0
2:54:00	0	0	0
2:55:00	0	0	0
2:56:00	0	0	0
2:57:00	0	0	0
2:58:00	0	0	0
2:59:00	0	0	0
3:00:00	0	0	0
3:01:00	0	0	0
3:02:00	0	0	0
3:03:00	0	0	0
3:04:00	0	0	0
3:05:00	0	0	0
3:06:00	0	0	0
3:07:00	0	0	0
3:08:00	0	0	0
3:09:00	0	0	0
3:10:00	0	0	0
3:11:00	0	0	0
3:12:00	0	0	0
3:13:00	0	0	0
3:14:00	0	0	0
3:15:00	0	0	0
3:16:00	0	0	0
3:17:00	0	0	0
3:18:00	0	0	0
3:19:00	0	0	0
3:20:00	0	0	0
3:21:00	0	0	0
3:22:00	0	0	0
3:23:00	0	0	0
3:24:00	0	0	0
3:25:00	0	0	0
3:26:00	0	0	0
3:27:00	0	0	0
3:28:00	0	0	0
3:29:00	0	0	0
3:30:00	0	0	0
3:31:00	0	0	0
3:32:00	0	0	0
3:33:00	0	0	0
3:34:00	0	0	0
3:35:00	0	0	0
3:36:00	0	0	0
3:37:00	0	0	0
3:38:00	0	0	0
3:39:00	0	0	0
3:40:00	0	0	0
3:41:00	0	0	0
3:42:00	0	0	0
3:43:00	0	0	0
3:44:00	0	0	0
3:45:00	0	0	0
3:46:00	0	0	0
3:47:00	0	0	0
3:48:00	0	0	0
3:49:00	0	0	0
3:50:00	0	0	0
3:51:00	0	0	0
3:52:00	0	0	0
3:53:00	0	0	0
3:54:00	0	0	0
3:55:00	0	0	0
3:56:00	0	0	0
3:57:00	0	0	0
3:58:00	0	0	0
3:59:00	0	0	0
4:00:00	0	0	0
4:01:00	0	0	0
4:02:00	0	0	0
4:03:00	0	0	0
4:04:00	0	0	0
4:05:00	0	0	0
4:06:00	0	0	0
4:07:00	0	0	0
4:08:00	0	0	0
4:09:00	0	0	0
4:10:00	0	0	0
4:11:00	0	0	0
4:12:00	0	0	0
4:13:00	0	0	0
4:14:00	0	0	0
4:15:00	0	0	0
4:16:00	0	0	0
4:17:00	0	0	0
4:18:00	0	0	0
4:19:00	0	0	0
4:20:00	0	0	0
4:21:00	0	0	0
4:22:00	0	0	0
4:23:00	0	0	0
4:24:00	0	0	0
4:25:00	0	0	0
4:26:00	0	0	0
4:27:00	0	0	0
4:28:00	0	0	0
4:29:00	0	0	0
4:30:00	0	0	0
4:31:00	0	0	0
4:32:00	0	0	0
4:33:00	0	0	0
4:34:00	0	0	0
4:35:00	0	0	0
4:36:00	0	0	0
4:37:00	0	0	0
4:38:00	0	0	0
4:39:00	0	0	0
4:40:00	0	0	0
4:41:00	0	0	0
4:42:00	0	0	0
4:43:00	0	0	0
4:44:00	0	0	0
4:45:00	0	0	0
4:46:00	0	0	0
4:47:00	0	0	0
4:48:00	0	0	0
4:49:00	0	0	0
4:50:00	0	0	0
4:51:00	0	0	0
4:52:00	0	0	0
4:53:00	0	0	0
4:54:00	0	0	0
4:55:00	0	0	0
4:56:00	0	0	0
4:57:00	0	0	0
4:58:00	0	0	0
4:59:00	0	0	0
5:00:00	0	0	0
5:01:00	0	0	0
5:02:00	0	0	0
5:03:00	0	0	0
5:04:00	0	0	0
5:05:00	0	0	0
5:06:00	0	0	0
5:07:00	0	0	0
5:08:00	0	0	0
5:09:00	0	0	0
5:10:00	0	0	0
5:11:00	0	0	0
5:12:00	0	0	0
5:13:00	0	0	0
5:14:00	0	0	0
5:15:00	0	0	0
5:16:00	0	0	0
5:17:00	0	0	0
5:18:00	0	0	0
5:19:00	0	0	0
5:20:00	0	0	0
5:21:00	0	0	0
5:22:00	0	0	0
5:23:00	0	0	0
5:24:00	0	0	0
5:25:00	0	0	0
5:26:00	0	0	0
5:27:00	0	0	0
5:28:00	0	0	0
5:29:00	0	0	0
5:30:00	0	0	0
5:31:00	0	0	0
5:32:00	0	0	0
5:33:00	0	0	0
5:34:00	0	0	0
5:35:00	0	0	0
5:36:00	0	0	0
5:37:00	0	0	0
5:38:00	0	0	0
5:39:00	0	0	0
5:40:00	0	0	0
5:41:00	0	0	0
5:42:00	0	0	0
5:43:00	0	0	0
5:44:00	0	0	0
5:45:00	0	0	0
5:46:00	0	0	0
5:47:00	0	0	0
5:48:00	0	0	0
5:49:00	0	0	0
5:50:00	0	0	0
5:51:00	0	0	0
5:52:00	0	0	0
5:53:00	0	0	0
5:54:00	0	0	0
5:55:00	0	0	0
5:56:00	0	0	0
5:57:00	0	0	0
5:58:00	0	0	0
5:59:00	0	0	0
6:00:00	0	0	0
6:01:00	0	0	0
6:02:00	0	0	0
6:03:00	0	0	0
6:04:00	0	0	0
6:05:00	0	0	0
6:06:00	0	0	0
6:07:00	0	0	0
6:08:00	0	0	0
6:09:00	0	0	0
6:10:00	0	0	0
6:11:00	0	0	0
6:12:00	0	0	0
6:13:00	0	0	0
6:14:00	0	0	0
6:15:00	0	0	0
6:16:00	0	0	0
6:17:00	0	0	0
6:18:00	0	0	0
6:19:00	0	0	0
6:20:00	0	0	0
6:21:00	0	0	0
6:22:00	0	0	0
6:23:00	0	0	0
6:24:00	0	0	0
6:25:00	0	0	0
6:26:00	0	0	0
6:27:00	0	0	0
6:28:00	0	0	0
6:29:00	0	0	0
6:30:00	0	0	0
6:31:00	0	0	0
6:32:00	0	0	0
6:33:00	0	0	0
6:34:00	0	0	0
6:35:00	0	0	0
6:36:00	0	0	0
6:37:00	0	0	0
6:38:00	0	0	0
6:39:00	0	0	0
6:40:00	0	0	0
6:41:00	0	0	0
6:42:00	0	0	0
6:43:00	0	0	0
6:44:00	0	0	0
6:45:00	0	0	0
6:46:00	0	0	0
6:47:00	0	0	0
6:48:00	0	0	0
6:49:00	0	0	0
6:50:00	0	0	0
6:51:00	0	0	0
6:52:00	0	0	0
6:53:00	0	0	0
6:54:00	0	0	0
6:55:00	0	0	0
6:56:00	0	0	0
6:57:00	0	0	0
6:58:00	0	0	0
6:59:00	0	0	0
7:00:00	0	0	0
7:01:00	0	0	0
7:02:00	0	0	0
7:03:00	0	0	0
7:04:00	0	0	0
7:05:00	0	0	0
7:06:00	0	0	0
7:07:00	0	0	0
7:08:00	0	0	0
7:09:00	0	0	0
7:10:00	0	0	0
7:11:00	0	0	0
7:12:00	0	0	0
7:13:00	0	0	0
7:14:00	0	0	0
7:15:00	0	0	0
7:16:00	0	0	0
7:17:00	0	0	0
7:18:00	0	0	0
7:19:00	0	0	0
7:20:00	0	0	0
7:21:00	0	0	0
7:22:00	0	0	0
7:23:00	0	0	0
7:24:00	0	0	0
7:25:00	0	0	0
7:26:00	0	0	0
7:27:00	0	0	0
7:28:00	0	0	0
7:29:00	0	0	0
7:30:00	0	0	0
7:31:00	0	0	0
7:32:00	0	0	0
7:33:00	0	0	0
7:34:00	0	0	0
7:35:00	0	0	0
7:36:00	0	0	0
7:37:00	0	0	0
7:38:00	0	0	0
7:39:00	0	0	0
7:40:00	0	0	0
7:41:00	0	0	0
7:42:00	0	0	0
7:43:00	0	0	0
7:44:00	0	0	0
7:45:00	0	0	0
7:46:00	0	0	0
7:47:00	0	0	0
7:48:00	0	0	0
7:49:00	0	0	0
7:50:00	0	0	0
7:51:00	0	0	0
7:52:00	0	0	0
7:53:00	0	0	0
7:54:00	0	0	0
7:55:00	0	0	0
7:56:00	0	0	0
7:57:00	0	0	0
7:58:00	0	0	0
7:59:00	0	0	0
8:00:00	0	0	0
8:01:00	0	0	0
8:02:00	0	0	0
8:03:00	0	0	0
8:04:00	0	0	0
8:05:00	0	0	0
8:06:00	0	0	0
8:07:00	0	0	0
8:08:00	0	0	0
8:09:00	0	0	0
8:10:00	0	0	0
8:11:00	0	0	0
8:12:00	0	0	0
8:13:00	0	0	0
8:14:00	0	0	0
8:15:00	0	0	0
8:16:00	0	0	0
8:17:00	0	0	0
8:18:00	0	0	0
8:19:00	0	0	0
8:20:00	0	0	0
8:21:00	0	0	0
8:22:00	0	0	0
8:23:00	0	0	0
8:24:00	0	0	0
8:25:00	0	0	0
8:26:00	0	0	0
8:27:00	0	0	0
8:28:00	0	0	0
8:29:00	0	0	0
8:30:00	0	0	0
8:31:00	0	0	0
8:32:00	0	0	0
8:33:00	0	0	0
8:34:00	0	0	0
8:35:00	0	0	0
8:36:00	0	0	0
8:37:00	0	0	0
8:38:00	0	0	0
8:39:00	0	0	0
8:40:00	0	0	0
8:41:00	0	0	0
8:42:00	0	0	0
8:43:00	0	0	0
8:44:00	0	0	0
8:45:00	0	0	0
8:46:00	0	0	0
8:47:00	0	0	0
8:48:00	0	0	0
8:49:00	0	0	0
8:50:00	0	0	0
8:51:00	0	0	0
8:52:00	0	0	0
8:53:00	0	0	0
8:54:00	0	0	0
8:55:00	0	0	0
8:56:00	0	0	0
8:57:00	0	0	0
8:58:00	0	0	0
8:59:00	0	0	0
9:00:00	0	0	0
9:01:00	0	0	0
9:02:00	0	0	0
9:03:00	0	0	0
9:04:00	0	0	0
9:05:00	0	0	0
9:06:00	0	0	0
9:07:00	0	0	0
9:08:00	0	0	0
9:09:00	0	0	0
9:10:00	0	0	0
9:11:00	0	0	0
9:12:00	0	0	0
9:13:00	0	0	0
9:14:00	0	0	0
9:15:00	0	0	0
9:16:00	0	0	0
9:17:00	0	0	0
9:18:00	0	0	0
9:19:00	0	0	0
9:20:00	0	0	0
9:21:00	0	0	0
9:22:00	0	0	0
9:23:00	0	0	0
9:24:00	0	0	0
9:25:00	0	0	0
9:26:00	0	0	0
9:27:00	0	0	0
9:28:00	0	0	0
9:29:00	0	0	0
9:30:00	0	0	0
9:31:00	0	0	0
9:32:00	0	0	0
9:33:00	0	0	0
9:34:00	0	0	0
9:35:00	0	0	0
9:36:00	0	0	0
9:37:00	0	0	0
9:38:00	0	0	0
9:39:00	0	0	0
9:40:00	0	0	0
9:41:00	0	0	0
9:42:00	0	0	0
9:43:00	0	0	0
9:44:00	0	0	0
9:45:00	0	0	0
9:46:00	0	0	0
9:47:00	0	0	0
9:48:00	0	0	0
9:49:00	0	0	0
9:50:00	0	0	0
9:51:00	0	0	0
9:52:00	0	0	0
9:53:00	0	0	0
9:54:00	0	0	0
9:55:00	0	0	0
9:56:00	0	0	0
9:57:00	0	0	0
9:58:00	0	0	0
9:59:00	0	0	0
10:00:00	0	0	0
10:01:00	0	0	0
10:02:00	0	0	0
10:03:00	0	0	0
10:04:00	0	0	0
10:05:00	0	0	0
10:06:00	0	0	0
10:07:00	0	0	0
10:08:00	0	0	0
10:09:00	0	0	0
10:10:00	0	0	0
10:11:00	0	0	0
10:12:00	0	0	0
10:13:00	0	0	0
10:14:00	0	0	0
10:15:00	0	0	0
10:16:00	0	0	0
10:17:00	0	0	0
10:18:00	0	0	0
10:19:00	0	0	0
10:20:00	0	0	0
10:21:00	0	0	0
10:22:00	0	0	0
10:23:00	0	0	0
10:24:00	0	0	0
10:25:00	0	0	0
10:26:00	0	0	0
10:27:00	0	0	0
10:28:00	0	0	0
10:29:00	0	0	0
10:30:00	0	0	0
10:31:00	0	0	0
10:32:00	0	0	0
10:33:00	0	0	0
10:34:00	0	0	0
10:35:00	0	0	0
10:36:00	0	0	0
10:37:00	0	0	0
10:38:00	0	0	0
10:39:00	0	0	0
10:40:00	0	0	0
10:41:00	0	0	0
10:42:00	0	0	0
10:43:00	0	0	0
10:44:00	0	0	0
10:45:00	0	0	0
10:46:00	0	0	0
10:47:00	0	0	0
10:48:00	3.9	3.9	1
10:49:00	3	3	1
10:50:00	1.5	1.5	1
10:51:00	1.7	1.7	1
10:52:00	1.7	1.7	1
10:53:00	1.7	1.7	1
10:54:00	2.5	2.5	1
10:55:00	2.1	2.1	1
10:56:00	1.9	1.9	1
10:57:00	1.9	1.9	1
10:58:00	2.5	2.5	1
10:59:00	2	2	1
11:00:00	1.9	1.9	1
11:01:00	2	2	1
11:02:00	2.4	2.4	1
11:03:00	2.7	2.7	1
11:04:00	0	1	1
11:05:00	0	1	1
11:06:00	0	1	1
11:07:00	0	1	1
11:08:00	0	1	1
11:09:00	0	1	1
11:10:00	0	1	1
11:11:00	0	1	1
11:12:00	0	1	1
11:13:00	0	1	1
11:14:00	0	1	1
11:15:00	0	1	1
11:16:00	0	1	1
11:17:00	1.9	1.9	1
11:18:00	2.4	2.4	1
11:19:00	2.1	2.1	1
11:20:00	2	2	1
11:21:00	1.8	1.8	1
11:22:00	2	2	1
11:23:00	1.5	1.5	1
11:24:00	1	1	1
11:25:00	0	1	1
11:26:00	1	1	1
11:27:00	1	1	1
11:28:00	1.1	1.1	1
11:29:00	1.9	1.9	1
11:30:00	1.1	1.1	1
11:31:00	0	1	1
11:32:00	0	1	1
11:33:00	1	1	1
11:34:00	1	1	1
11:35:00	0	1	1
11:36:00	0	1	1
11:37:00	1.1	1.1	1
11:38:00	1.9	1.9	1
11:39:00	2	2	1
11:40:00	1.7	1.7	1
11:41:00	2.1	2.1	1
11:42:00	1.8	1.8	1
11:43:00	2.3	2.3	1
11:44:00	1.1	1.1	1
11:45:00	1.1	1.1	1
11:46:00	1.2	1.2	1
11:47:00	1	1	1
11:48:00	1.1	1.1	1
11:49:00	1.4	1.4	1
11:50:00	1.5	1.5	1
11:51:00	1.3	1.3	1
11:52:00	1.5	1.5	1
11:53:00	2.2	2.2	1
11:54:00	2.2	2.2	1
11:55:00	2	2	1
11:56:00	2.7	2.7	1
11:57:00	1.8	1.8	1
11:58:00	2	2	1
11:59:00	3	3	1
12:00:00	2.1	2.1	1
12:01:00	2.5	2.5	1
12:02:00	3.7	3.7	1
12:03:00	2.1	2.1	1
12:04:00	2.4	2.4	1
12:05:00	2.8	2.8	1
12:06:00	3.2	3.2	1
12:07:00	2.2	2.2	1
12:08:00	3.8	3.8	1
12:09:00	4.3	4.3	1
12:10:00	3.9	3.9	1
12:11:00	3.3	3.3	1
12:12:00	3.3	3.3	1
12:13:00	2.8	2.8	1
12:14:00	3.4	3.4	1
12:15:00	1.3	1.3	1
12:16:00	1.8	1.8	1
12:17:00	1.9	1.9	1
12:18:00	1.9	1.9	1
12:19:00	1.5	1.5	1
12:20:00	1.7	1.7	1
12:21:00	1.6	1.6	1
12:22:00	1.3	1.3	1
12:23:00	1.5	1.5	1
12:24:00	1.6	1.6	1
12:25:00	1.5	1.5	1
12:26:00	1.5	1.5	1
12:27:00	1.3	1.3	1
12:28:00	1.7	1.7	1
12:29:00	1.2	1.2	1
12:30:00	1.5	1.5	1
12:31:00	1.5	1.5	1
12:32:00	1.4	1.4	1
12:33:00	1.3	1.3	1
12:34:00	1.2	1.2	1
12:35:00	1.6	1.6	1
12:36:00	1.6	1.6	1
12:37:00	1.4	1.4	1
12:38:00	1.2	1.2	1
12:39:00	1.4	1.4	1
12:40:00	1.6	1.6	1
12:41:00	1.3	1.3	1
12:42:00	2.1	2.1	1
12:43:00	1.8	1.8	1
12:44:00	1.7	1.7	1
12:45:00	1.7	1.7	1
12:46:00	1.5	1.5	1
12:47:00	1.4	1.4	1
12:48:00	2.2	2.2	1
12:49:00	2.3	2.3	1
12:50:00	1.5	1.5	1
12:51:00	1.5	1.5	1
12:52:00	1.3	1.3	1
12:53:00	1.3	1.3	1
12:54:00	1.2	1.2	1
12:55:00	2	2	1
12:56:00	1.4	1.4	1
12:57:00	2.1	2.1	1
12:58:00	3	3	1
12:59:00	3.1	3.1	1
13:00:00	2	2	1
13:01:00	1.1	1.1	1
13:02:00	1.2	1.2	1
13:03:00	1.5	1.5	1
13:04:00	1	1	1
13:05:00	1.5	1.5	1
13:06:00	1.5	1.5	1
13:07:00	1.4	1.4	1
13:08:00	1.4	1.4	1
13:09:00	1.4	1.4	1
13:10:00	1.5	1.5	1
13:11:00	1.5	1.5	1
13:12:00	1.3	1.3	1
13:13:00	1.5	1.5	1
13:14:00	1.4	1.4	1
13:15:00	1.5	1.5	1
13:16:00	1.4	1.4	1
13:17:00	1.3	1.3	1
13:18:00	1.4	1.4	1
13:19:00	1.7	1.7	1
13:20:00	1.3	1.3	1
13:21:00	1.6	1.6	1
13:22:00	1.5	1.5	1
13:23:00	1.2	1.2	1
13:24:00	1.3	1.3	1
13:25:00	1.3	1.3	1
13:26:00	1.6	1.6	1
13:27:00	1.5	1.5	1
13:28:00	3	3	1
13:29:00	2.8	2.8	1
13:30:00	2.4	2.4	1
13:31:00	2.4	2.4	1
13:32:00	1.9	1.9	1
13:33:00	1.8	1.8	1
13:34:00	2	2	1
13:35:00	1.7	1.7	1
13:36:00	1.6	1.6	1
13:37:00	1.5	1.5	1
13:38:00	1.6	1.6	1
13:39:00	1.6	1.6	1
13:40:00	1.6	1.6	1
13:41:00	1.8	1.8	1
13:42:00	2.3	2.3	1
13:43:00	2.2	2.2	1
13:44:00	1.8	1.8	1
13:45:00	1.6	1.6	1
13:46:00	1.6	1.6	1
13:47:00	1.1	1.1	1
13:48:00	1.1	1.1	1
13:49:00	1.1	1.1	1
13:50:00	1.2	1.2	1
13:51:00	2	2	1
13:52:00	1.8	1.8	1
13:53:00	1.8	1.8	1
13:54:00	2	2	1
13:55:00	1.7	1.7	1
13:56:00	1.8	1.8	1
13:57:00	1.5	1.5	1
13:58:00	1.6	1.6	1
13:59:00	1.6	1.6	1
14:00:00	1.7	1.7	1
14:01:00	1.5	1.5	1
14:02:00	1.7	1.7	1
14:03:00	1.3	1.3	1
14:04:00	2	2	1
14:05:00	1.8	1.8	1
14:06:00	1.4	1.4	1
14:07:00	1.5	1.5	1
14:08:00	1.9	1.9	1
14:09:00	1.8	1.8	1
14:10:00	1.8	1.8	1
14:11:00	1.5	1.5	1
14:12:00	1.7	1.7	1
14:13:00	1.9	1.9	1
14:14:00	1.7	1.7	1
14:15:00	1.6	1.6	1
14:16:00	1.6	1.6	1
14:17:00	1.6	1.6	1
14:18:00	1.7	1.7	1
14:19:00	1.9	1.9	1
14:20:00	1.5	1.5	1
14:21:00	1.8	1.8	1
14:22:00	1.7	1.7	1
14:23:00	1.3	1.3	1
14:24:00	1.4	1.4	1
14:25:00	1.5	1.5	1
14:26:00	1.6	1.6	1
14:27:00	2.7	2.7	1
14:28:00	2.2	2.2	1
14:29:00	2.7	2.7	1
14:30:00	2.5	2.5	1
14:31:00	1.9	1.9	1
14:32:00	2.3	2.3	1
14:33:00	2.2	2.2	1
14:34:00	1.9	1.9	1
14:35:00	2.2	2.2	1
14:36:00	2.4	2.4	1
14:37:00	1.9	1.9	1
14:38:00	2.8	2.8	1
14:39:00	3.2	3.2	1
14:40:00	2.5	2.5	1
14:41:00	2.3	2.3	1
14:42:00	2.9	2.9	1
14:43:00	1.6	1.6	1
14:44:00	1.9	1.9	1
14:45:00	1.7	1.7	1
14:46:00	1.5	1.5	1
14:47:00	1.8	1.8	1
14:48:00	1.3	1.3	1
14:49:00	1.5	1.5	1
14:50:00	1.9	1.9	1
14:51:00	1.8	1.8	1
14:52:00	1.2	1.2	1
14:53:00	1.6	1.6	1
14:54:00	1.9	1.9	1
14:55:00	2.7	2.7	1
14:56:00	2.4	2.4	1
14:57:00	3.3	3.3	1
14:58:00	2.8	2.8	1
14:59:00	2	2	1
15:00:00	2	2	1
15:01:00	1.5	1.5	1
15:02:00	2.4	2.4	1
15:03:00	2.3	2.3	1
15:04:00	2.8	2.8	1
15:05:00	2	2	1
15:06:00	4.1	4.1	1
15:07:00	2.9	2.9	1
15:08:00	3	3	1
15:09:00	1.1	1.1	1
15:10:00	1	1	1
15:11:00	1	1	1
15:12:00	1	1	1
15:13:00	1.6	1.6	1
15:14:00	1.6	1.6	1
15:15:00	2.1	2.1	1
15:16:00	1.5	1.5	1
15:17:00	1.4	1.4	1
15:18:00	1.5	1.5	1
15:19:00	2.4	2.4	1
15:20:00	1.2	1.2	1
15:21:00	1.3	1.3	1
15:22:00	2	2	1
15:23:00	2.2	2.2	1
15:24:00	1.5	1.5	1
15:25:00	1.6	1.6	1
15:26:00	1.1	1.1	1
15:27:00	1.1	1.1	1
15:28:00	1.1	1.1	1
15:29:00	1.6	1.6	1
15:30:00	1.1	1.1	1
15:31:00	1	1	1
15:32:00	1	1	1
15:33:00	1	1	1
15:34:00	1.1	1.1	1
15:35:00	1	1	1
15:36:00	2.5	2.5	1
15:37:00	2.2	2.2	1
15:38:00	3	3	1
15:39:00	3.3	3.3	1
15:40:00	3.4	3.4	1
15:41:00	3.6	3.6	1
15:42:00	3.5	3.5	1
15:43:00	3.5	3.5	1
15:44:00	3.7	3.7	1
15:45:00	2.9	2.9	1
15:46:00	2.9	2.9	1
15:47:00	1.9	1.9	1
15:48:00	2.7	2.7	1
15:49:00	3	3	1
15:50:00	3.2	3.2	1
15:51:00	3.1	3.1	1
15:52:00	3.4	3.4	1
15:53:00	3.5	3.5	1
15:54:00	3.4	3.4	1
15:55:00	3.4	3.4	1
15:56:00	3.4	3.4	1
15:57:00	3.4	3.4	1
15:58:00	3.5	3.5	1
15:59:00	4.1	4.1	1
16:00:00	2.2	2.2	1
16:01:00	1.6	1.6	1
16:02:00	2.9	2.9	1
16:03:00	2.8	2.8	1
16:04:00	3.9	3.9	1
16:05:00	2.9	2.9	1
16:06:00	1.4	1.4	1
16:07:00	1.2	1.2	1
16:08:00	1.4	1.4	1
16:09:00	1.1	1.1	1
16:10:00	1.1	1.1	1
16:11:00	1	1	1
16:12:00	1.3	1.3	1
16:13:00	1.2	1.2	1
16:14:00	1.3	1.3	1
16:15:00	1.1	1.1	1
16:16:00	1.2	1.2	1
16:17:00	1.4	1.4	1
16:18:00	1.2	1.2	1
16:19:00	1	1	1
16:20:00	1	1	1
16:21:00	1.1	1.1	1
16:22:00	1.2	1.2	1
16:23:00	1.1	1.1	1
16:24:00	1.7	1.7	1
16:25:00	1.7	1.7	1
16:26:00	1	1	1
16:27:00	1.1	1.1	1
16:28:00	1.6	1.6	1
16:29:00	1.3	1.3	1
16:30:00	1	1	1
16:31:00	0	1	1
16:32:00	1.5	1.5	1
16:33:00	0	1	1
16:34:00	0	1	1
16:35:00	0	1	1
16:36:00	0	1	1
16:37:00	0	1	1
16:38:00	0	1	1
16:39:00	2.2	2.2	1
16:40:00	1.1	1.1	1
16:41:00	1	1	1
16:42:00	1	1	1
16:43:00	0	1	1
16:44:00	0	1	1
16:45:00	1	1	1
16:46:00	1	1	1
16:47:00	1	1	1
16:48:00	1.1	1.1	1
16:49:00	1.1	1.1	1
16:50:00	1	1	1
16:51:00	0	1	1
16:52:00	1	1	1
16:53:00	1	1	1
16:54:00	0	1	1
16:55:00	0	1	1
16:56:00	1	1	1
16:57:00	1	1	1
16:58:00	1.2	1.2	1
16:59:00	1	1	1
17:00:00	1	1	1
17:01:00	0	1	1
17:02:00	1.1	1.1	1
17:03:00	1	1	1
17:04:00	1.2	1.2	1
17:05:00	1.1	1.1	1
17:06:00	1	1	1
17:07:00	1	1	1
17:08:00	1	1	1
17:09:00	1.1	1.1	1
17:10:00	1.3	1.3	1
17:11:00	1	1	1
17:12:00	2	2	1
17:13:00	1.4	1.4	1
17:14:00	1.8	1.8	1
17:15:00	1.3	1.3	1
17:16:00	1.1	1.1	1
17:17:00	1.3	1.3	1
17:18:00	1.3	1.3	1
17:19:00	1.1	1.1	1
17:20:00	1	1	1
17:21:00	1	1	1
17:22:00	1.2	1.2	1
17:23:00	1	1	1
17:24:00	1	1	1
17:25:00	1.4	1.4	1
17:26:00	1.1	1.1	1
17:27:00	1	1	1
17:28:00	1.1	1.1	1
17:29:00	1.2	1.2	1
17:30:00	1.1	1.1	1
17:31:00	1.1	1.1	1
17:32:00	1.1	1.1	1
17:33:00	1.1	1.1	1
17:34:00	1	1	1
17:35:00	1	1	1
17:36:00	1.1	1.1	1
17:37:00	1	1	1
17:38:00	1	1	1
17:39:00	1.5	1.5	1
17:40:00	1.1	1.1	1
17:41:00	1.1	1.1	1
17:42:00	1.4	1.4	1
17:43:00	1.7	1.7	1
17:44:00	1.3	1.3	1
17:45:00	1.6	1.6	1
17:46:00	1.3	1.3	1
17:47:00	1.1	1.1	1
17:48:00	1.1	1.1	1
17:49:00	1.1	1.1	1
17:50:00	1.1	1.1	1
17:51:00	1.5	1.5	1
17:52:00	1.9	1.9	1
17:53:00	2.8	2.8	1
17:54:00	2.7	2.7	1
17:55:00	2.8	2.8	1
17:56:00	2.9	2.9	1
17:57:00	1.7	1.7	1
17:58:00	3.1	3.1	1
17:59:00	2.4	2.4	1
18:00:00	2.9	2.9	1
18:01:00	1.9	1.9	1
18:02:00	1.2	1.2	1
18:03:00	1	1	1
18:04:00	1	1	1
18:05:00	1	1	1
18:06:00	1	1	1
18:07:00	1	1	1
18:08:00	0	1	1
18:09:00	1	1	1
18:10:00	1	1	1
18:11:00	1	1	1
18:12:00	1.7	1.7	1
18:13:00	2.4	2.4	1
18:14:00	2.4	2.4	1
18:15:00	2.2	2.2	1
18:16:00	0	1	0
18:17:00	0	1	0
18:18:00	0	1	0
18:19:00	0	1	0
18:20:00	0	1	0
18:21:00	0	1	0
18:22:00	0	1	0
18:23:00	0	1	0
18:24:00	0	1	0
18:25:00	0	1	0
18:26:00	0	1	0
18:27:00	0	1	0
18:28:00	0	1	0
18:29:00	0	1	0
18:30:00	0	1	0
18:31:00	0	1	0
18:32:00	0	1	0
18:33:00	0	1	0
18:34:00	0	1	0
18:35:00	0	1	0
18:36:00	0	1	0
18:37:00	0	1	0
18:38:00	0	1	0
18:39:00	0	1	0
18:40:00	0	1	0
18:41:00	0	1	0
18:42:00	0	1	0
18:43:00	0	1	0
18:44:00	0	1	0
18:45:00	0	1	0
18:46:00	0	1	0
18:47:00	0	1	0
18:48:00	2.9	2.9	1
18:49:00	1.7	1.7	1
18:50:00	1.5	1.5	1
18:51:00	1.6	1.6	1
18:52:00	1.1	1.1	1
18:53:00	1.1	1.1	1
18:54:00	2.8	2.8	1
18:55:00	1.8	1.8	1
18:56:00	1.9	1.9	1
18:57:00	2.5	2.5	1
18:58:00	1.6	1.6	1
18:59:00	2.5	2.5	1
19:00:00	3.5	3.5	1
19:01:00	1.8	1.8	1
19:02:00	1.6	1.6	1
19:03:00	1.5	1.5	1
19:04:00	1.5	1.5	1
19:05:00	1.4	1.4	1
19:06:00	1.5	1.5	1
19:07:00	1.4	1.4	1
19:08:00	1.6	1.6	1
19:09:00	1.6	1.6	1
19:10:00	1.6	1.6	1
19:11:00	1.5	1.5	1
19:12:00	1.4	1.4	1
19:13:00	1.5	1.5	1
19:14:00	1.3	1.3	1
19:15:00	1.5	1.5	1
19:16:00	1.5	1.5	1
19:17:00	1.3	1.3	1
19:18:00	1.4	1.4	1
19:19:00	1.2	1.2	1
19:20:00	1.3	1.3	1
19:21:00	1.5	1.5	1
19:22:00	1.5	1.5	1
19:23:00	1.4	1.4	1
19:24:00	1.4	1.4	1
19:25:00	1.3	1.3	1
19:26:00	1.7	1.7	1
19:27:00	1.9	1.9	1
19:28:00	1.4	1.4	1
19:29:00	1.5	1.5	1
19:30:00	1.4	1.4	1
19:31:00	1.3	1.3	1
19:32:00	1.5	1.5	1
19:33:00	1.4	1.4	1
19:34:00	1.6	1.6	1
19:35:00	1.5	1.5	1
19:36:00	1.2	1.2	1
19:37:00	1.6	1.6	1
19:38:00	1.4	1.4	1
19:39:00	1.6	1.6	1
19:40:00	1.2	1.2	1
19:41:00	1.4	1.4	1
19:42:00	1.3	1.3	1
19:43:00	1.6	1.6	1
19:44:00	1.5	1.5	1
19:45:00	1.7	1.7	1
19:46:00	1.5	1.5	1
19:47:00	1.2	1.2	1
19:48:00	1.2	1.2	1
19:49:00	2.1	2.1	1
19:50:00	2.2	2.2	1
19:51:00	1.7	1.7	1
19:52:00	1.7	1.7	1
19:53:00	1.2	1.2	1
19:54:00	1.1	1.1	1
19:55:00	1.2	1.2	1
19:56:00	1.5	1.5	1
19:57:00	1.9	1.9	1
19:58:00	1.6	1.6	1
19:59:00	1.7	1.7	1
20:00:00	1.3	1.3	1
20:01:00	1.2	1.2	1
20:02:00	1.7	1.7	1
20:03:00	1.6	1.6	1
20:04:00	1.4	1.4	1
20:05:00	1.7	1.7	1
20:06:00	2.3	2.3	1
20:07:00	3.5	3.5	1
20:08:00	3.5	3.5	1
20:09:00	2	2	1
20:10:00	1.3	1.3	1
20:11:00	1.4	1.4	1
20:12:00	1.3	1.3	1
20:13:00	1.2	1.2	1
20:14:00	1.3	1.3	1
20:15:00	2.1	2.1	1
20:16:00	1.7	1.7	1
20:17:00	1.6	1.6	1
20:18:00	2.4	2.4	1
20:19:00	1.3	1.3	1
20:20:00	1	1	1
20:21:00	1	1	1
20:22:00	0	1	1
20:23:00	1	1	1
20:24:00	0	1	1
20:25:00	1.1	1.1	1
20:26:00	1	1	1
20:27:00	1	1	1
20:28:00	1.1	1.1	1
20:29:00	1	1	1
20:30:00	0	1	1
20:31:00	0	1	1
20:32:00	1	1	1
20:33:00	1.2	1.2	1
20:34:00	1	1	1
20:35:00	1	1	1
20:36:00	1.1	1.1	1
20:37:00	1	1	1
20:38:00	1.1	1.1	1
20:39:00	1	1	1
20:40:00	0	1	1
20:41:00	0	1	1
20:42:00	0	1	1
20:43:00	0	1	1
20:44:00	1.4	1.4	1
20:45:00	1	1	1
20:46:00	1	1	1
20:47:00	1.1	1.1	1
20:48:00	1.1	1.1	1
20:49:00	1.1	1.1	1
20:50:00	1	1	1
20:51:00	2.2	2.2	1
20:52:00	1.5	1.5	1
20:53:00	1	1	1
20:54:00	1	1	1
20:55:00	1	1	1
20:56:00	1.1	1.1	1
20:57:00	1.1	1.1	1
20:58:00	1.1	1.1	1
20:59:00	1.1	1.1	1
21:00:00	1.6	1.6	1
21:01:00	1.3	1.3	1
21:02:00	1.1	1.1	1
21:03:00	1.2	1.2	1
21:04:00	1.1	1.1	1
21:05:00	1.1	1.1	1
21:06:00	0	1	1
21:07:00	1	1	1
21:08:00	0	1	1
21:09:00	1.3	1.3	1
21:10:00	1	1	1
21:11:00	1.2	1.2	1
21:12:00	1	1	1
21:13:00	1	1	1
21:14:00	1.1	1.1	1
21:15:00	1.2	1.2	1
21:16:00	1.1	1.1	1
21:17:00	0	1	1
21:18:00	1	1	1
21:19:00	1	1	1
21:20:00	1	1	1
21:21:00	1	1	1
21:22:00	1	1	1
21:23:00	1	1	1
21:24:00	1	1	1
21:25:00	1	1	1
21:26:00	1	1	1
21:27:00	1	1	1
21:28:00	1	1	1
21:29:00	1	1	1
21:30:00	1	1	1
21:31:00	1	1	1
21:32:00	1	1	1
21:33:00	1	1	1
21:34:00	0	1	1
21:35:00	0	1	1
21:36:00	0	1	1
21:37:00	0	1	1
21:38:00	1	1	1
21:39:00	1	1	1
21:40:00	1	1	1
21:41:00	1	1	1
21:42:00	1	1	1
21:43:00	1	1	1
21:44:00	1	1	1
21:45:00	1	1	1
21:46:00	1	1	1
21:47:00	1	1	1
21:48:00	1	1	1
21:49:00	1	1	1
21:50:00	1	1	1
21:51:00	1	1	1
21:52:00	1	1	1
21:53:00	1	1	1
21:54:00	1	1	1
21:55:00	1.4	1.4	1
21:56:00	1.1	1.1	1
21:57:00	1.6	1.6	1
21:58:00	0	1	1
21:59:00	1	1	1
22:00:00	0	0	1
22:01:00	0	0	0
22:02:00	0	0	0
22:03:00	0	0	0
22:04:00	0	0	0
22:05:00	0	0	0
22:06:00	0	0	0
22:07:00	0	0	0
22:08:00	0	0	0
22:09:00	0	0	0
22:10:00	0	0	0
22:11:00	0	0	0
22:12:00	0	0	0
22:13:00	0	0	0
22:14:00	0	0	0
22:15:00	0	0	0
22:16:00	0	0	0
22:17:00	0	0	0
22:18:00	0	0	0
22:19:00	0	0	0
22:20:00	0	0	0
22:21:00	0	0	0
22:22:00	0	0	0
22:23:00	0	0	0
22:24:00	0	0	0
22:25:00	0	0	0
22:26:00	0	0	0
22:27:00	0	0	0
22:28:00	0	0	0
22:29:00	0	0	0
22:30:00	0	0	0
22:31:00	0	0	0
22:32:00	0	0	0
22:33:00	0	0	0
22:34:00	0	0	0
22:35:00	0	0	0
22:36:00	0	0	0
22:37:00	0	0	0
22:38:00	0	0	0
22:39:00	0	0	0
22:40:00	0	0	0
22:41:00	0	0	0
22:42:00	0	0	0
22:43:00	0	0	0
22:44:00	0	0	0
22:45:00	0	0	0
22:46:00	0	0	0
22:47:00	0	0	0
22:48:00	0	0	0
22:49:00	0	0	0
22:50:00	0	0	0
22:51:00	0	0	0
22:52:00	0	0	0
22:53:00	0	0	0
22:54:00	0	0	0
22:55:00	0	0	0
22:56:00	0	0	0
22:57:00	0	0	0
22:58:00	0	0	0
22:59:00	0	0	0
23:00:00	0	0	0
23:01:00	0	0	0
23:02:00	0	0	0
23:03:00	0	0	0
23:04:00	0	0	0
23:05:00	0	0	0
23:06:00	0	0	0
23:07:00	0	0	0
23:08:00	0	0	0
23:09:00	0	0	0
23:10:00	0	0	0
23:11:00	0	0	0
23:12:00	0	0	0
23:13:00	0	0	0
23:14:00	0	0	0
23:15:00	0	0	0
23:16:00	0	0	0
23:17:00	0	0	0
23:18:00	0	0	0
23:19:00	0	0	0
23:20:00	0	0	0
23:21:00	0	0	0
23:22:00	0	0	0
23:23:00	0	0	0
23:24:00	0	0	0
23:25:00	0	0	0
23:26:00	0	0	0
23:27:00	0	0	0
23:28:00	0	0	0
23:29:00	0	0	0
23:30:00	0	0	0
23:31:00	0	0	0
23:32:00	0	0	0
23:33:00	0	0	0
23:34:00	0	0	0
23:35:00	0	0	0
23:36:00	0	0	0
23:37:00	0	0	0
23:38:00	0	0	0
23:39:00	0	0	0
23:40:00	0	0	0
23:41:00	0	0	0
23:42:00	0	0	0
23:43:00	0	0	0
23:44:00	0	0	0
23:45:00	0	0	0
23:46:00	0	0	0
23:47:00	0	0	0
23:48:00	0	0	0
23:49:00	0	0	0
23:50:00	0	0	0
23:51:00	0	0	0
23:52:00	0	0	0
23:53:00	0	0	0
23:54:00	0	0	0
23:55:00	0	0	0
23:56:00	0	0	0
23:57:00	0	0	0
23:58:00	0	0	0
23:59:00	0	0	0
